# Supplementary material for: Real-world performance analysis of a novel computational method in the precision oncology of pediatric tumors
Source: World J Pediatr. 2023 Mar 13;19(10):992–1008. doi: 10.1007/s12519-023-00700-2 (PMC10497647; doi:10.1007/s12519-023-00700-2)
Supplement: Supplementary file 1 — Supplementary file1 Table 1 Anonymized patient-related and general analysis information, driver list per case and virtual panel filtering results (XLSX 576 KB) [file 12519_2023_700_MOESM1_ESM.xlsx]

## Sheet: Patient characteristics
Patient number	Tumor type	Tumor group	Age at WES	Gender	Previous therapy lines at WES	Tumor state	YEAR	Panel	Previous positive results	FISH test and results	Sanger	Germline results	MSI	IHC	Actionability (1-yes, 0-no)	MTB decision	Targeted compound rank-position	recommended targeted compound (bold with position)	recommended compound group	Top compound AEL	Top1 variant AEL	ESCAT level
1	osteosarcoma	OS	18	female	6	metastatic	2017	WES		EGFR, HER2, FGFR1 neg	-	-	-	-	0	STND	-			11.69	0.24
2	embryonal rhabdomyosarcoma	RMS	5	female	5	metastatic	2017	WES		-	-	-	-	-	0	STND	-			13.13	0.25
3	embryonal rhabdomyosarcoma	RMS	18	male	3	metastatic	2017	WES		HER2, MET, EGFR neg	-	-	-	-	1	TARGETED	1	ponatinib / erdafitinib	FGFRi	159.34	66.65	3
4	embryonal rhabdomyosarcoma	RMS	4	male	3	metastatic	2017	WES		HER2, MET, EGFR neg	-	-	-	-	1	TARGETED	1	lenvatinib / ponatinib	FGFRi	162.03	0.25	3
5	medulloblastoma	CNS	8	female	5	advanced	2017	WES		MET, EGFR, PIK3CA, RET, ALK, ROS1 neg	-	-	non-MSI-high	PD-L1 neg	1	STND	-			678.57	145.1	3
6	osteosarcoma	OS	11	female	3	metastatic	2017	WES		HER2, EGFR, FGFR1, MET neg	-	-	MSS	PD-L1 neg	0	STND	-			24.21	5.47
7	neuroblastoma	NB	3	male	1	metastatic	2017	WES		ALK neg	-	-	-	-	0	STND	-			21	0
8	Ewing sarcoma	EWS	9	female	1	metastatic	2017	WES		HER2, MET, EGFR, FGFR1 neg	-	-	-	PD-L1, ALK neg	0	STND	-			15.88	2.34
9	neuroblastoma	NB	3	male	2	metastatic	2017	WES		ALK neg	-	-	-	-	0	STND	-			21.16	0
10	neuroblastoma	NB	1	female	0	newly diagnosed	2017	WES		N-MYC neg; ALK neg	-	-	-	-	0	STND	-			21.16	1.73
11	embryonal rhabdomyosarcoma	RMS	3	female	1	recurrent	2017	WES		HER2, MET, EGFR neg	-	-	MSS	PD-L1 neg	1	TARGETED	1	trametinib / cobimetinib / selumetinib	MEKi	31.65	0	4
12	Ewing sarcoma	EWS	14	male	3	metastatic	2017	WES	EWSR1 transloc	HER2, MET, EGFR, FGFR1 neg	-	-	MSS	PD-L1 neg	1	TARGETED	1	olaparib	PARPi	734.38	4.24	3
13	neuroblastoma	NB	6	male	2	metastatic	2018	WES		ALK, MET, N-MYC neg	-	-	MSS	PD-L1 neg	1	TARGETED	1	olaparib	PARPi	94.74	0	3
14	anaplasticus ependymoma	CNS	6	male	0	newly diagnosed	2018	WES		EGFR, PIK3CA, MET neg	-	-	MSS	PD-L1 neg	1	STND	-			61.53	5.73	3
15	thyroid papillary cc.	other solid	15	female	0	newly diagnosed	2018	WES		RET, PIK3CA, EGFR neg	-	-	MSS	PD-L1 neg	1	TARGETED	5	trametinib / cobimetinib / binimetinib + mTORi	MEKi + mTORi	361.1	89.5	3
16	medulloblastoma	CNS	10	female	2	newly diagnosed	2018	WES		-	-	-	MSS	ALK neg	0	STND	-			13.19	3.9
17	juvenilis myelomonocyter leukemia	haem	2	male	1	newly diagnosed	2018	WES		-	-	-	-	-	1	TARGETED	1	ruxolitinib	JAKi	87.62	3.25	4
18	ALL (acute biphenotypic leukemia)	haem	12	male	1	newly diagnosed	2018	WES		-	-	BRCA2 mutation confirmed	MSS	-	1	STND	-			699.07	53.7	3
19	rhabdomyosarcoma	RMS	12	female	5	metastatic	2018	WES		HER2, MET neg	-		-	PD-L1 neg	1	STND	-			117.68	22.98	3
20	neuroblastoma	NB	8	male	2	metastatic	2018	WES		-	-		-	PD-L1 neg	0	STND	-			21.16	0
21	rhabdomyosarcoma	RMS	3	male	1	metastatic	2018	WES		HER2, MET neg	-	(bucca) TSC2 mutations neg	non-MSI-high	PD-L1 neg	1	TARGETED	2	sirolimus / everolimus	mTORi	82.52	28.68	3
22	neuroblastoma	NB	3	female	1	metastatic	2018	WES		ALK, MET, ROS1, RET, PIK3CA, HER2, EGFR, FGFR1 neg	-	-	MSS	PD-L1 neg	1	TARGETED	1	trametinib/selumetinib + palbociclib	MEKi + CDKi	2719.55	901.73	3
23	astrocytoma	CNS	10	female	0	newly diagnosed	2018	WES		HER2, EGFR, MET neg	-	-	MSS	PD-L1 neg	1	TARGETED	1		MEKi +/- mTORi / RAFi	217.62	40.37	2
24	CNS embryonal tumor	CNS	1	male	0	newly diagnosed	2018	WES		ALK, MET, ROS1, RET, PIK3CA, HER2, EGFR, FGFR1 neg	-	-	non-MSI-high	PD-L1 neg	0	STND	-			21.16	0.28
25	astrocytoma	CNS	12	female	0	newly diagnosed	2018	WES		HER2, EGFR, MET neg	-	-	MSS	PD-L1 neg	1	TARGETED	1	trametinib / selumetinib +/- everolimus +/- sorafenib, vemurafenib	MEKi +/- mTORi / RAFi	217.62	40.37	2
26	plexus choroidalis carcinoma	other solid	9	female	3	advanced	2018	WES		HER2, MET, EGFR, FGFR1, PIK3CA, ALK, ROS1, RET neg	-	(bucca) NBN1 mutation	MSS	PD-L1 neg	1	STND	-			21.16	0	4
27	ALL	haem	4	female	1	newly diagnosed	2018	WES		-	-	-	MSS	-	1	TARGETED	1	midostaurin	multikinase-i (FLT3)	1047.76	421.83	4
28	anaplasticus ependymoma	CNS	3	female	0	newly diagnosed	2018	WES		HER2, ALK, EGFR neg	-	-	MSS	PD-L1 neg	0	STND	-			21.16	0
29	dermatofibrosarcoma	other sarcoma	10	female	0	newly diagnosed	2018	WES		HER2, MET, EGFR, FGFR1 neg	-	-	MSS	PD-L1 neg	1	TARGETED	1	imatinib	TKi	115.31	0.37	2
30	fibrosarcoma	other sarcoma	15	male	2	metastatic	2018	WES		MET, EGFR, FGFR1 neg	-	-	fail	PD-L1 neg	0	STND	-			21.12	0
31	fibrodysplasia ossificans progressiva	other solid	15	female	1	advanced	2018	WES		MET neg	-	(bucca) ACVR1 mutation confirmed	MSS	PD-L1 neg	0	OBSERVATION	-			21.12	0
32	Hodgkin lymphoma	haem	17	female	2	advanced	2018	WES		ROS1, HER2, MET neg	-	-	non-MSI-high	PD-L1 neg	1	STND	-			112.53	24.87	3
33	clear cell renal cell carcinoma	other solid	1	female	1	advanced	2018	WES		EGFR, FGFR1, MET neg	-	-	MSS	PD-L1 neg	0	STND	-			37.09	5.16
34	osteosarcoma	OS	16	female	3	metastatic	2018	WES		EGFR, HER2, FGFR1 neg	-	-	non-MSI-high	PD-L1 neg	0	STND	-			56.03	0
35	neuroblastoma	NB	3	female	3	metastatic	2018	WES		ALK, MET neg	-	-	MSS	PD-L1 neg	1	TARGETED	1	ruxolitinib	JAKi	21.99	18.17	4
36	glioblastoma	CNS	13	male	1	advanced	2018	FAIL, Select		EGFR, MET, PIK3CA neg	-	-	MSS	PD-L1 neg	1	TARGETED	1	everolimus / copanlisib / metformin + temozolomide	mTORi (PI3Ki)	228.82	56.02	3
37	medulloblastoma	CNS	4	male	0	newly diagnosed	2018	FAIL, Select		HER2 amp; ALK, EGFR, MET neg	-	-	MSS	PD-L1, HER2 neg	1	TARGETED	1	trastuzumab / TDM1	HER2 mab	4178.89	618.3	3
38	glioma	CNS	5	male	2	advanced	2018	fail			-	-	-	-	x	STND						x
39	ALL	haem	8	female	6	metastatic	2018	fail		-	-	-	-	-	x	STND						x
40	astrocytoma	CNS	10	male	0	recurrent	2018	fail		-	-	-	-	-	x	STND						x
41	astroglioma	CNS	6	male	0	recurrent	2019	fail, Sanger		FGFR1 neg	BRAF 15: wt	-	MSS	PD-L1 neg	0	STND	-			21.16	0
42	astrocytoma	CNS	13	female	0	newly diagnosed	2019	fail, FISH	EGFR overexpr	HER2, EGFR, MET neg	-	-	MSS	-	0	STND	-			21.16	0
43	Ewing sarcoma	EWS	17	female	1	metastatic	2019	FAIL, Select		MET, FGFR1, HER2 neg	-	-	MSS	PD-L1 neg	1	TARGETED	1	palbociclib +/- olaparib	PARPi, CDKi	68.25	20.96	4
44	neuroblastoma	NB	2	female	2	newly diagnosed	2019	WES	N-MYC amp	ALK, MET neg	MSH3 fail	-	MSS	PD-L1 neg	1	STND	-			96.36	83.99	4
45	pleuropulmoblastoma	PPB	2	male	1	newly diagnosed	2019	WES		EGFR, HER2, MET neg	-	Normal (blood) DICER1: wt	MSS	PD-L1 neg	1	STND	-			32.58	3.03	3
46	ganglioneuroblastoma	NB	5	female	2	metastatic	2019	WES		ALK, MET neg	-	-	MSS	PD-L1 neg	1	TARGETED	1	trametinib + olaparib	MEKi + PARPi	227.35	112.6	3
47	sarcomatosis	other solid	21	male	1	metastatic	2019	WES		HER2, MET, EGFR neg	-	-	MSS	PD-L1 neg	0	STND	-			21.16	5.75
48	dermatofibrosarcoma	other sarcoma	16	female	0	recurrent	2019	WES		ALK, MET neg, ROS1 fail	-	-	MSS	PD-L1 neg	1	TARGETED	1	imatinib	TKi	62.95	57.19	2
49	meningeoma	CNS	5	male	0	recurrent	2019	WES		HER2, MET, EGFR, FGFR1 neg	-	-	MSS	PD-L1 neg, PR OE	0	STND	-			21.16	0
50	Ewing sarcoma	EWS	16	male	2	metastatic	2019	WES		MET, FGFR1, HER2 neg	-	-	MSS	PD-L1 neg	0	STND	-			25.43	0
51	osteosarcoma	OS	12	male	3	metastatic	2019	WES		EGFR, HER2, FGFR1 neg	-	-	MSS	PD-L1 neg	1	STND	-			203.3	12.59	3
52	neuroendocrine tumor	other solid	11	male	0	newly diagnosed	2019	WES		EGFR, HER2, PIK3CA neg	-	-	-	PD-L1 neg	0	STND	-			25.43	0
53	glioblastoma	CNS	4	female	1	newly diagnosed	2019	WES		MET, EGFR, PIK3CA neg	-	-	MSS	PD-L1 neg	1	TARGETED	1	pazopanib / ponatinib / erdafitinib	multikinase-i / RTKi (FGFRi)	70.9	1.74	3
54	rhabdomyosarcoma	RMS	6	female	1	metastatic	2019	WES		EGFR, MET, FGFR1 fail	-	-	non-MSI-high	PD-L1 neg	1	TARGETED	5	pazopanib	multikinase-i	151.32	0.48	4
55	neuroblastoma	NB	10	male	3	recurrent	2019	WES	N-MYC amp	-	-	BRCA1-P897fs*5 mutation confirmed	MSS	ALK, PD-L1 neg	1	TARGETED	1	lorlatinib	ALKi	1318.92	534.38	3
56	astroglioma	CNS	6	male	0	newly diagnosed	2019	WES		EGFR, HER2, MET neg	-	-	non-MSI-high	PD-L1 neg	1	TARGETED	1	panobinostat	HDACi	245914	12.89	3
57	medulloblastoma	CNS	9	female	1	advanced	2019	WES		MET, EGFR, HER2 neg	-	-	non-MSI-high	PD-L1 neg	1	TARGETED	1	imatinib	TKi	307.97	17.36	3
58	glioma	CNS	5	male	1	advanced	2019	WES		EGFR, MET, PIK3CA neg	-	-	non-MSI-high	PD-L1 neg	1	TARGETED	1	panobinostat, PIK3CAi/everolimus +/- dasatinib	HDACi +/- PIK3CAi/mTORi +/- SRCi	864.46	206.14	3
59	gliosarcoma	CNS	15	male	1	newly diagnosed	2019	WES		EGFR, MET neg, ROS1 fail	-	-	non-MSI-high	PD-L1 neg	1	TARGETED	1	olaparib	PARPi	603.51	0	3
60	Ewing sarcoma	EWS	14	female	6	metastatic	2019	WES	EWSR1 transloc	HER2, EGFR, MET neg, FGFR1 fail	-	-	MSS	PD-L1 neg	1	TARGETED	1	olaparib + trabectedin	PARPi +	796.34	0.2	4
61	thyroid medullary cc.	other solid	18	male	0	newly diagnosed	2019	WES		RET neg	-	-	MSS	PD-L1 neg	0	STND	-			21.16	1.95
62	neuroblastoma	NB	5	male	3	metastatic	2019	WES	N-MYC amp	-	-	-	MSS	PD-L1 neg	1	STND	-			99.3	86.93	4
63	medulloblastoma	CNS	11	male	2	newly diagnosed	2019	WES		EGFR, HER2, MET neg	-	-	MSS	PD-L1 neg	0	STND	-			21.16	0.25
64	neuroblastoma	NB	2	female	2	advanced	2019	WES		ALK, EGFR, FGFR1, HER2, MET, PIK3CA, RET neg	-	-	MSS	PD-L1 neg	1	TARGETED	2	lorlatinib	ALKi	600.91	186.02	3
65	Ewing sarcoma	EWS	17	female	1	newly diagnosed	2019	WES		EGFR, FGFR1, HER2, MET neg	-	-	MSS	PD-L1 neg	1	STND	-			16.6	0.27	4
66	pleuropulmoblastoma	PPB	4	female	1	newly diagnosed	2019	WES		HER2, MET, EGFR neg	-	DICER1 neg	MSS	PD-L1 neg	1	STND	-			52.62	3.33	4
67	adrenal gland ACC	other solid	9	male	0	metastatic	2019	WES		EGFR, MET, FGFR1 fail	-	-	MSS	PD-L1 neg	1	TARGETED	2	trametinib	MEKi	52.05	17.21	4
68	ganglioneuroblastoma (adrenal gland)	NB	16	male	5	metastatic	2019	WES		ALK, MET neg	-	-	MSS	PD-L1 neg	0	STND	-			21.16	0
69	Ewing sarcoma	EWS	6	female	6	metastatic	2019	WES	EWSR1 transloc	EGFR, FGFR1, HER2, MET neg	-	-	MSS	PD-L1 neg	1	TARGETED	1	olaparib	PARPi	714.64	8.84	3
70	astrocytoma	CNS	7	female	0	newly diagnosed	2019	WES	BRAF transl	MET, EGFR, HER2 neg	-	-	non-MSI-high	PD-L1 neg	1	TARGETED	4	selumetinib / trametinib	MEKi (+/-PARPi)	551.11	54.74	2
71	neuroblastoma	NB	6	female	4	metastatic	2020	WES		N-MYC neg	-	-	MSS	PD-L1 neg	1	TARGETED	1	olaparib	PARPi	433.61	43.51	3
72	medulloblastoma	CNS	13	male	2	recurrent	2020	WES		HER2 neg, MET ampl	-	-	MSS	PD-L1 neg	1	TARGETED	1	crizotinib	METi	848.76	148.85	3
73	Ewing sarcoma	EWS	10	female	1	metastatic	2020	WES		EGFR, FGFR1, HER2, MET neg	-	-	MSS	PD-L1 neg	1	STND	-			133.83	26.44	3
74	GBM	CNS	10	female	1	newly diagnosed	2020	WES	EGFR OE	NTRK1, NTRK3, EGFR, MET, PIK3CA neg	-	-	MSS	PD-L1 overexpr, 5%	1	TARGETED	7	crizotinib + metformin + lapatinib	FAK/METi + mTORi + HER2/EGFRi	3786.66	20.98	3
75	GBM	CNS	10	male	1	newly diagnosed	2020	WES		EGFR, MET, PIK3CA neg	-	-	MSS	PD-L1 neg	1	TARGETED	2	osimertinib/afatinib + everolimus + trametinib	EGFRi + mTORi + MEKi	1818.53	402.2	2
76	osteosarcoma	OS	13	female	1	metastatic	2020	AIO		EGFR, HER2 neg	-	-	non-MSI-high	PD-L1 neg	1	STND	-			11.69	0	4
77	medulloblastoma	CNS	3	male	1	newly diagnosed	2020	WES		EGFR, HER2, MET neg	-	-	MSS	PD-L1 neg	1	TARGETED	1	neratinib	HER2/EGFRi	455.4	120.16	3
78	ganglioglioma	CNS	8	female	0	recurrent	2020	WES		EGFR, FGFR1, PIK3CA, ALK, MET neg	-	-	MSS	BRAF, PD-L1 neg	0	STND	-			58.3	0.28
79	pancreatoblastoma	other solid	4	male	2	recurrent	2020	WES		FGFR1 amp; HER2, EGFR, MET, PIK3CA, ALK, RET, ROS1 neg	-	-	MSS	ALK, PD-L1 neg	1	TARGETED	4	erdafitinib / pazopanib	FGFRi	288.09	94.72	3
80	kidney clear cell sarcoma	other sarcoma	11	male	4	metastatic	2020	WES		EGFR, FGFR1, MET neg	-	-	MSS	PD-L1 neg	1	STND	-			21.12	0	3
81	GBM	CNS	8	male	1	advanced	2020	WES	EGFR OE	PIK3CA amp	-	-	MSS	PD-L1 neg	1	TARGETED	2	alpelisib +/- everolimus	PI3Ki + mTORi	277.94	102.78	2
82	neuroblastoma	NB	3	female	1	metastatic	2020	WES		N-MYC neg	-	-	MSS	PD-L1, ALK, HER2 neg	0	STND	-			16.3	0
83	Ewing sarcoma	EWS	19	male	4	metastatic	2020	AIO	EWSR1 transloc	MET neg	-	-	MSS	PD-L1 neg	1	TARGETED	1	olaparib	PARPi	709.54	21.63	3
84	GBM	CNS	7	female	2	recurrent	2020	WES		EGFR, MET, NTRK1, NTRK2, NTRK3 neg	BRAF, EGFR wt	-	MSS	PD-L1 neg	1	TARGETED	2	everolimus	mTORi	20.48	8.68	4
85	neuroblastoma	NB	12	female	1	metastatic	2020	WES		HER2, N-MYC neg	ALK 23 exon wt	-	MSS	PD-L1 neg	1	TARGETED	1	binimetinib	MEKi	433.13	186.93	3
86	medulloblastoma	CNS	8	female	1	advanced	2020	WES		HER2, MET, PIK3CA neg; previous: C-MYC, N-MYC neg	-	-	MSS	PD-L1 neg	1	TARGETED	10	arsenic trioxide	GLIi	22.5	20.91	4
87	medulloblastoma	CNS	11	male	1	newly diagnosed	2020	WES		EGFR, MET, C-MYC, N-MYC neg	-	-	MSS	HER2, PD-L1 neg	1	TARGETED	1	vismodegib	SMOi	68.97	0	3
88	embryonal tumor brain	CNS	5	male	1	newly diagnosed	2020	WES		EGFR, FGFR1, HER2, MET, PIK3CA neg	-	-	MSS	PD-L1 neg	1	TARGETED	1	ruxolitinib/tofacitinib	JAKi	280.6	0.25	4
89	glioma	CNS	14	female	1	newly diagnosed	2020	FAIL, SANGER		-	KRAS, PIK3CA neg	-	MSS	PD-L1, EGFR, HER2, ATRX neg	1	TARGETED	1	panobinostat	HDACi	1488.41	0	4
90	medulloblastoma	CNS	3	male	1	recurrent	2020	WES		EGFR, MET neg	-	-	non-MSI-high	PD-L1, HER2 neg	1	TARGETED	1	sonidegib	SMOi	28.08	0	3
91	Ewing sarcoma	EWS	12	male	1	metastatic	2020	WES	EWSR1 transloc	-	-	-	-	-	1	TARGETED	1	olaparib	PARPi	811.43	24.95	4
92	ewing sarcoma	EWS	12	female	2	metastatic	2020	FAIL, FISH	EWSR1 transloc	-	-	-	MSS	EGFR, HER2, PD-L1 neg	1	TARGETED	1	olaparib	PARPi	811.43	0	4
93	astrocytoma (glioma)	CNS	1	female	0	advanced	2020	WES		-	-	-	non-MSI-high	PD-L1 neg	1	TARGETED	2	dabrafenib + trametinib	BRAFi + MEKi	21644.2	6250.51	3
94	brain embryonal tumor	CNS	6	female	0	advanced	2020	WES		EGFR, MET, HER2 neg	-	-	non-MSI-high	PD-L1, H2-K27M, IDH1-R132H neg	1	TARGETED	1	enasidenib	IDHi	54.72	0.26	3
95	Ewing sarcoma	EWS	5	female	1	metastatic	2020	WES	EWSR1 transloc	EGFR, MET, HER2, FGFR1 neg	-	-	MSS	PD-L1 neg	1	TARGETED	1	olaparib	PARPi	1046.08	12.42	3
96	neuroblastoma	NB	5	male	2	metastatic	2020	WES		MET, HER2, N-MYC neg	-	-	MSS	ALK, PD-L1 neg	0	STND	-			168.21	2.55
97	neuroblastoma	NB	1	female	2	advanced	2020	WES	N-MYC amp	HER2 amp; MET, ALK neg	-	-	non-MSI-high	PD-L1 neg	1	TARGETED	1	trastuzumab	HER2 mab	4489.28	760.65	3
98	anaplastic ependymoma	CNS	2	female	1	advanced	2020	WES		-	-	-	MSS	PD-L1 neg	1	STND	-			210.87	23.58	3
99	neuroblastoma	NB	5	male	1	metastatic	2020	WES		ALK, HER2, MET, N-MYC neg	-	-	MSS	ALK, PD-L1 neg	1	TARGETED	3	lorlatinib + palbociclib	ALKi + CDKi	568.22	22.74	3
100	Ewing sarcoma	EWS	15	female	1	metastatic	2020	WES	EWSR1 transloc	-	-	-	MSS	PD-L1 neg	1	TARGETED	1	olaparib	PARPi	815.05	0	4
101	Rhabdoid tumor	CNS	3	female	1	advanced	2020	AIO		EGFR, HER2, MET, PIK3CA neg	-	-	MSS	PD-L1 neg	1	TARGETED	19	tazemetostat	EZH2i	282.8	21.96	3
102	glioma	CNS	5	male	1	newly diagnosed	2020	LB-AIO		-	-	-	-	-	1	TARGETED	2	olaparib	PARPi	604.43	193.24	3
103	astrocytoma	CNS	18	female	1	advanced	2020	LB-AIO		-	-	-	-	-	0	STND	-			21.16	1.04

## Sheet: Driver list
PATIENT ID	DRIVER (DR)	Additional test result	Gene	DR/VUS-DR	LEVEL	STRICT_LEVEL	Evidence type for driver	Actionable - Registered drug positively associated	Evidence type connecting driver or driver gene with compound	Resistance =driver or driver gene in negative association with a compound in clinical use	ESCAT level for RD	WES	WES+	WES-	AIO	AIO+	AIO-	AmpliSeq Comprehensive	AmpliSeq Comprehensive+	AmpliSeq Comprehensive-	AmpliSeq Hotspot	AmpliSeq Hotspot+	AmpliSeq Hotspot	BGI SENTIS Cancer+Discovery	BGI SENTIS Cancer+Discovery+	BGI SENTIS Cancer+Discovery-	Blueprint Genetics Comprehensive Hereditary	Blueprint Genetics Comprehensive Hereditary+	Blueprint Genetics Comprehensive Hereditary -	Blueprint Genetics Hereditary Pediatric	Blueprint Genetics Hereditary Pediatric+	Blueprint Genetics Hereditary Pediatric-	Caris MI CGP+	Caris MI CGP++	Caris MI CGP+-	CeGat Cancer Precision	CeGat Cancer Precision+	CeGat Cancer Precision-	Children Hospital Philadelphia Hematological v2.2	Children Hospital Philadelphia Hematological v2.2+	Children Hospital Philadelphia Hematological v2.2-	Children Hospital Philadelphia Solid v2.0	Children Hospital Philadelphia Solid v2.0+	Children Hospital Philadelphia Solid v2.0-	CCCP	CCCP+	CCCP-	FM1 CDx	FM1 CDx+
1	FAT1-E2921K		FAT1	VUS-DR	1.44			0		0		1	1	1	1	1	1	0	0	0	0	0	0	0	0	0	0	0	0	0	0	0	0	0	0	1	1	1	0	0	0	0	0	0	1	1	1	0	0
1	ZNF217-R903Q		ZNF217	VUS-DR	0.24			0		1		1	1	1	1	1	1	0	0	0	0	0	0	1	1	1	0	0	0	0	0	0	1	1	1	1	1	1	0	0	0	0	0	0	0	0	0	1	1
1	TYK2-P1105S		TYK2	VUS-DR	0.19			1	PRECLINICAL	0		1	1	1	1	1	1	0	0	0	0	0	0	0	0	0	0	0	0	0	0	0	0	0	0	0	0	0	0	0	0	0	0	0	0	0	0	0	0
1	WNK2-G585E		WNK2	VUS-DR	0.11			0		0		1	1	1	1	1	1	0	0	0	0	0	0	0	0	0	0	0	0	0	0	0	0	0	0	0	0	0	0	0	0	0	0	0	0	0	0	0	0
1	RANBP2-P1055S		RANBP2	VUS-DR	0.05			0		0		1	1	1	1	1	1	0	0	0	0	0	0	0	0	0	0	0	0	0	0	0	0	0	0	0	0	0	0	0	0	0	0	0	0	0	0	0	0
1	FBXO11-Q50_P61DEL		FBXO11	VUS-DR	0.05			0		0		1	1	1	1	1	1	0	0	0	0	0	0	0	0	0	0	0	0	0	0	0	1	1	1	1	1	1	0	0	0	0	0	0	1	1	1	0	0
2	PPP2R1A-H87Y		PPP2R1A	DR	0.03	0.01	FREQUENCY	0		0		1	1	1	1	1	1	1	1	1	0	0	0	1	1	1	0	0	0	0	0	0	1	1	1	1	1	1	0	0	0	1	1	1	1	1	1	1	1
2	ZNF217-Q870R		ZNF217	VUS-DR	0.25			0		1		1	1	1	1	1	1	0	0	0	0	0	0	1	1	1	0	0	0	0	0	0	1	1	1	1	1	1	0	0	0	0	0	0	0	0	0	1	1
2	BARD1-S51W		BARD1	VUS-DR	0.17			1	PRECLINICAL	0		1	1	1	1	1	1	0	0	0	0	0	0	1	1	1	1	1	1	0	0	0	1	1	1	1	1	1	0	0	0	1	1	1	1	1	1	1	1
2	PTPN13-H865R		PTPN13	VUS-DR	0.13			1	PRECLINICAL	0		1	1	1	0	0	0	0	0	0	0	0	0	0	0	0	0	0	0	0	0	0	0	0	0	0	0	0	0	0	0	0	0	0	0	0	0	0	0
2	WNK2-Q1379K		WNK2	VUS-DR	0.11			0		0		1	1	1	1	1	1	0	0	0	0	0	0	0	0	0	0	0	0	0	0	0	0	0	0	0	0	0	0	0	0	0	0	0	0	0	0	0	0
2	SH2B3-L6P		SH2B3	VUS-DR	0.08			0		0		1	1	1	1	1	1	0	0	0	0	0	0	1	1	1	0	0	0	0	0	0	1	1	1	1	1	1	1	1	1	0	0	0	1	1	1	0	0
3	FGFR4-V550L		FGFR4	DR	66.65	66.3	CLINICAL	1	CLINICAL	1	3	1	1	1	1	1	1	1	1	1	0	0	0	1	1	1	0	0	0	0	0	0	1	1	1	1	1	1	0	0	0	1	1	1	1	1	1	1	1
3	ATM-A2150fs*9		ATM	DR	4.49			1	CLINICAL	1	3	1	1	1	1	1	1	1	1	1	1	1	1	1	1	1	1	1	1	0	0	0	1	1	1	1	1	1	0	0	0	1	1	1	1	1	1	1	1
3	PTPN13-R366*		PTPN13	DR	0.1			1	PRECLINICAL	0	4	1	1	1	0	0	0	0	0	0	0	0	0	0	0	0	0	0	0	0	0	0	0	0	0	0	0	0	0	0	0	0	0	0	0	0	0	0	0
3	SETD2-V1069L		SETD2	VUS-DR	0.24			0		0		1	1	1	1	1	1	1	1	1	0	0	0	1	1	1	0	0	0	0	0	0	1	1	1	1	1	1	1	1	1	1	1	1	1	1	1	1	1
3	CDC73-K193E		CDC73	VUS-DR	0.09			0		0		1	1	1	1	1	1	1	1	1	0	0	0	1	1	1	1	1	1	1	1	1	1	1	1	1	1	1	0	0	0	1	1	1	1	1	1	1	1
3	ZFHX3-P137L		ZFHX3	VUS-DR	0.05			0		0		1	1	1	1	1	1	0	0	0	0	0	0	0	0	0	0	0	0	0	0	0	0	0	0	1	1	1	0	0	0	0	0	0	0	0	0	0	0
3	CLTCL1-V291M		CLTCL1	VUS-DR	0.02			0		0		1	1	1	0	0	0	0	0	0	0	0	0	0	0	0	0	0	0	0	0	0	1	1	1	0	0	0	0	0	0	0	0	0	1	1	1	0	0
4	FGFR4-N535D		FGFR4	DR	48.87	48.5	CLINICAL	1	CLINICAL	0	3	1	1	1	1	1	1	1	1	1	0	0	0	1	1	1	0	0	0	0	0	0	1	1	1	1	1	1	0	0	0	1	1	1	1	1	1	1	1
4	LAMA2-C886*		LAMA2	DR	0.03			0		0		1	1	1	1	1	1	0	0	0	0	0	0	0	0	0	0	0	0	0	0	0	0	0	0	0	0	0	0	0	0	0	0	0	0	0	0	0	0
4	MSH3-R669Q		MSH3	VUS-DR	0.48			1	PRECLINICAL	0		1	1	1	1	1	1	0	0	0	0	0	0	1	1	1	1	1	1	0	0	0	0	0	0	1	1	1	0	0	0	0	0	0	0	0	0	1	1
4	HLA-A-Q67P		HLA-A	VUS-DR	0.32			0		0		1	1	1	0	0	0	0	0	0	0	0	0	1	1	1	0	0	0	0	0	0	0	0	0	1	1	1	0	0	0	0	0	0	0	0	0	0	0
4	ZNF217-Y1019C		ZNF217	VUS-DR	0.25			0		1		1	1	1	1	1	1	0	0	0	0	0	0	1	1	1	0	0	0	0	0	0	1	1	1	1	1	1	0	0	0	0	0	0	0	0	0	1	1
4	TYK2-E1163G		TYK2	VUS-DR	0.19			1	PRECLINICAL	0		1	1	1	1	1	1	0	0	0	0	0	0	0	0	0	0	0	0	0	0	0	0	0	0	0	0	0	0	0	0	0	0	0	0	0	0	0	0
4	SH2B3-L6P		SH2B3	VUS-DR	0.08			0		0		1	1	1	1	1	1	0	0	0	0	0	0	1	1	1	0	0	0	0	0	0	1	1	1	1	1	1	1	1	1	0	0	0	1	1	1	0	0
4	POLD1-T131A		POLD1	VUS-DR	0.03			0		0		1	1	1	1	1	1	0	0	0	0	0	0	0	0	0	1	1	1	0	0	0	0	0	0	1	1	1	0	0	0	0	0	0	0	0	0	1	1
4	NOTCH3-G715R		NOTCH3	VUS-DR	0.01			0		0		1	1	1	1	1	1	0	0	0	0	0	0	1	1	1	0	0	0	0	0	0	0	0	0	1	1	1	0	0	0	0	0	0	1	1	1	1	1
5	BRCA2-K3326*		BRCA2	DR	145.1	145.1	CLINICAL	1	PRECLINICAL	1	4	1	1	1	1	1	1	0	0	0	0	0	0	1	1	1	1	1	1	0	0	0	1	1	1	1	1	1	0	0	0	1	1	1	1	1	1	1	1
5	ER-R269C		ESR1	DR	0.5	0.5	IN SILICO	1	PRECLINICAL	1	4	1	1	1	1	1	1	1	1	1	0	0	0	1	1	1	0	0	0	0	0	0	1	1	1	1	1	1	1	1	1	1	1	1	1	1	1	1	1
6	CIC-S901FS*49		CIC	DR	2.35			0		1		1	1	1	1	1	1	1	1	1	0	0	0	1	1	1	0	0	0	0	0	0	1	1	1	1	1	1	0	0	0	1	1	1	1	1	1	1	1
6	RB1-M704K		RB1	VUS-DR	5.47			1	PRECLINICAL	1		1	1	1	1	1	1	1	1	1	1	1	1	1	1	1	1	1	1	0	0	0	1	1	1	1	1	1	1	1	1	1	1	1	1	1	1	1	1
6	POLE-K136I		POLE	VUS-DR	1.87			1	CLINICAL	0		1	1	1	1	1	1	0	0	0	0	0	0	0	0	0	1	1	1	0	0	0	1	1	1	1	1	1	0	0	0	0	0	0	1	1	1	1	1
6	LRP1B-R2843G		LRP1B	VUS-DR	0.24			0		0		1	1	1	1	1	1	1	1	1	0	0	0	0	0	0	0	0	0	0	0	0	1	1	1	1	1	1	0	0	0	0	0	0	0	0	0	0	0
7	KMT2A-E502K		KMT2A	VUS-DR	0.46			0		0		1	1	1	1	1	1	1	1	1	0	0	0	1	1	1	0	0	0	0	0	0	1	1	1	1	1	1	1	1	1	1	1	1	1	1	1	1	1
7	TRRAP-D1817N		TRRAP	VUS-DR	0.25			0		0		1	1	1	1	1	1	1	1	1	0	0	0	1	1	1	0	0	0	0	0	0	1	1	1	1	1	1	0	0	0	0	0	0	0	0	0	0	0
8	CIC-P1594fs		CIC	DR	2.34			0		1		1	1	1	1	1	1	1	1	1	0	0	0	1	1	1	0	0	0	0	0	0	1	1	1	1	1	1	0	0	0	1	1	1	1	1	1	1	1
8	KDM5C-R1434C		KDM5C	VUS-DR	0.5			1	CLINICAL	0		1	1	1	1	1	1	1	1	1	0	0	0	1	1	1	0	0	0	0	0	0	1	1	1	1	1	1	0	0	0	1	1	1	1	1	1	1	1
8	RAD51B-K205R		RAD51B	VUS-DR	0.36			1	CLINICAL	0		1	1	1	1	1	1	0	0	0	0	0	0	1	1	1	0	0	0	0	0	0	1	1	1	1	1	1	0	0	0	0	0	0	1	1	1	1	1
8	SND1-K249R		SND1	VUS-DR	0.21			0		0		1	1	1	0	0	0	0	0	0	0	0	0	1	1	1	0	0	0	0	0	0	0	0	0	0	0	0	0	0	0	0	0	0	0	0	0	0	0
8	ARID1B-Q129_Q131dup		ARID1B	VUS-DR	0.14			1	PRECLINICAL	0		1	1	1	1	1	1	0	0	0	0	0	0	1	1	1	0	0	0	0	0	0	0	0	0	1	1	1	0	0	0	1	1	1	1	1	1	0	0
8	PMS1-R141K		PMS1	VUS-DR	0.11			0		0		1	1	1	1	1	1	1	1	1	0	0	0	1	1	1	1	1	1	0	0	0	1	1	1	1	1	1	0	0	0	0	0	0	1	1	1	0	0
8	ZFHX3-A83S		ZFHX3	VUS-DR	0.05			0		0		1	1	1	1	1	1	0	0	0	0	0	0	0	0	0	0	0	0	0	0	0	0	0	0	1	1	1	0	0	0	0	0	0	0	0	0	0	0
8	MYH9-E722Q		MYH9	VUS-DR	0.05			0		0		1	1	1	0	0	0	1	1	1	0	0	0	0	0	0	0	0	0	0	0	0	1	1	1	1	1	1	0	0	0	0	0	0	0	0	0	0	0
8	KAT6A-E1109del		KAT6A	VUS-DR	0.02			0		0		1	1	1	1	1	1	1	1	1	0	0	0	1	1	1	0	0	0	0	0	0	1	1	1	1	1	1	0	0	0	0	0	0	1	1	1	0	0
9	NTRK1-R250H		NTRK1	VUS-DR	1.94			0		0		1	1	1	1	1	1	1	1	1	0	0	0	1	1	1	0	0	0	0	0	0	1	1	1	1	1	1	0	0	0	1	1	1	1	1	1	1	1
9	PTPRK-V493I		PTPRK	VUS-DR	0.09			0		0		1	1	1	0	0	0	0	0	0	0	0	0	0	0	0	0	0	0	0	0	0	0	0	0	0	0	0	0	0	0	0	0	0	0	0	0	0	0
9	ZFHX3-Q2014H		ZFHX3	VUS-DR	0.05			0		0		1	1	1	1	1	1	0	0	0	0	0	0	0	0	0	0	0	0	0	0	0	0	0	0	1	1	1	0	0	0	0	0	0	0	0	0	0	0
10	KMT2C-S888T		KMT2C	VUS-DR	1.73			0		1		1	1	1	1	1	1	1	1	1	0	0	0	1	1	1	0	0	0	0	0	0	1	1	1	1	1	1	1	1	1	1	1	1	1	1	1	0	0
10	FAT1-V3496A		FAT1	VUS-DR	1.44			0		0		1	1	1	1	1	1	0	0	0	0	0	0	0	0	0	0	0	0	0	0	0	0	0	0	1	1	1	0	0	0	0	0	0	1	1	1	0	0
10	SETD2-T592K		SETD2	VUS-DR	0.24			0		0		1	1	1	1	1	1	1	1	1	0	0	0	1	1	1	0	0	0	0	0	0	1	1	1	1	1	1	1	1	1	1	1	1	1	1	1	1	1
10	ABL2-A798P		ABL2	VUS-DR	0.14			0		0		1	1	1	1	1	1	1	1	1	0	0	0	1	1	1	0	0	0	0	0	0	1	1	1	1	1	1	0	0	0	0	0	0	0	0	0	0	0
10	PTPN13-M2308K		PTPN13	VUS-DR	0.1			1	PRECLINICAL	0		1	1	1	0	0	0	0	0	0	0	0	0	0	0	0	0	0	0	0	0	0	0	0	0	0	0	0	0	0	0	0	0	0	0	0	0	0	0
10	PTPRK-V493I		PTPRK	VUS-DR	0.09			0		0		1	1	1	0	0	0	0	0	0	0	0	0	0	0	0	0	0	0	0	0	0	0	0	0	0	0	0	0	0	0	0	0	0	0	0	0	0	0
10	TP63-P507T		TP63	VUS-DR	0.04			0		0		1	1	1	1	1	1	0	0	0	0	0	0	0	0	0	0	0	0	0	0	0	0	0	0	1	1	1	0	0	0	1	1	1	1	1	1	0	0
11	PTPN13-T2386I		PTPN13	DR	26.07	26	PRECLINICAL	1	PRECLINICAL	0	4	1	1	1	0	0	0	0	0	0	0	0	0	0	0	0	0	0	0	0	0	0	0	0	0	0	0	0	0	0	0	0	0	0	0	0	0	0	0
11	NTRK1-R104H		NTRK1	DR	1.95	0.01	FREQUENCY	0		0		1	1	1	1	1	1	1	1	1	0	0	0	1	1	1	0	0	0	0	0	0	1	1	1	1	1	1	0	0	0	1	1	1	1	1	1	1	1
11	RAD51B-P365R		RAD51B	VUS-DR	0.36			1	CLINICAL	0		1	1	1	1	1	1	0	0	0	0	0	0	1	1	1	0	0	0	0	0	0	1	1	1	1	1	1	0	0	0	0	0	0	1	1	1	1	1
11	HLA-A-V321M		HLA-A	VUS-DR	0.32			0		0		1	1	1	0	0	0	0	0	0	0	0	0	1	1	1	0	0	0	0	0	0	0	0	0	1	1	1	0	0	0	0	0	0	0	0	0	0	0
11	FANCF-L129V		FANCF	VUS-DR	0.18			1	PRECLINICAL	0		1	1	1	1	1	1	1	1	1	0	0	0	1	1	1	1	1	1	0	0	0	1	1	1	1	1	1	0	0	0	0	0	0	1	1	1	0	0
11	LTK-D474N		LTK	VUS-DR	0.05			0		0		1	1	1	1	1	1	1	1	1	0	0	0	0	0	0	0	0	0	0	0	0	0	0	0	1	1	1	0	0	0	0	0	0	0	0	0	1	1
11	PAX5-G309G		PAX5	VUS-DR	0.03			0		0		1	1	1	1	1	1	1	1	1	0	0	0	1	1	1	1	1	1	1	1	1	1	1	1	1	1	1	1	1	1	1	1	1	1	1	1	1	1
12	EWS-TRANSLOCATION-MUTANT	1	EWSR1	DR	84.43		CLINICAL	1	PRECLINICAL	0	4	1	1	1	0	1	0	0	1	0	0	1	0	1	1	0	0	1	0	0	1	0	1	1	0	1	1	0	0	1	0	0	1	0	1	1	0	0	1
12	CNOT3-G304S		CNOT3	DR	0.14	0	FREQUENCY	0		0		1	1	1	0	0	0	0	0	0	0	0	0	0	0	0	0	0	0	0	0	0	1	1	1	0	0	0	0	0	0	0	0	0	1	1	1	0	0
12	ATM-R832C		ATM	DR	0.15	-5	FREQUENCY	1	CLINICAL	1	3	1	1	1	1	1	1	1	1	1	1	1	1	1	1	1	1	1	1	0	0	0	1	1	1	1	1	1	0	0	0	1	1	1	1	1	1	1	1
12	STAG2-D659FS*2		STAG2	DR	2.62			1	PRECLINICAL	1	4	1	1	1	1	1	1	0	0	0	0	0	0	1	1	1	0	0	0	0	0	0	1	1	1	1	1	1	1	1	1	1	1	1	1	1	1	1	1
12	FLT3-K565E		FLT3	VUS-DR	4.24			1	CLINICAL	1		1	1	1	1	1	1	1	1	1	1	1	1	1	1	1	0	0	0	0	0	0	1	1	1	1	1	1	1	1	1	1	1	1	1	1	1	1	1
12	EZH2-Y311H		EZH2	VUS-DR	0.54			1	PRECLINICAL	0		1	1	1	1	1	1	1	1	1	1	1	1	1	1	1	1	1	1	1	1	1	1	1	1	1	1	1	1	1	1	1	1	1	1	1	1	1	1
12	ZNF217-R903Q		ZNF217	VUS-DR	0.24			0		1		1	1	1	1	1	1	0	0	0	0	0	0	1	1	1	0	0	0	0	0	0	1	1	1	1	1	1	0	0	0	0	0	0	0	0	0	1	1
12	ATR-V372G		ATR	VUS-DR	0.21			1	PRECLINICAL	0		1	1	1	1	1	1	1	1	1	0	0	0	1	1	1	0	0	0	0	0	0	1	1	1	1	1	1	0	0	0	1	1	1	1	1	1	1	1
12	PTPN13-G289S		PTPN13	VUS-DR	0.1			1	PRECLINICAL	0		1	1	1	0	0	0	0	0	0	0	0	0	0	0	0	0	0	0	0	0	0	0	0	0	0	0	0	0	0	0	0	0	0	0	0	0	0	0
13	PALB2-L1143H		PALB2	DR	23.93			1	PRECLINICAL	0		1	1	1	1	1	1	1	1	1	0	0	0	1	1	1	1	1	1	0	0	0	1	1	1	1	1	1	0	0	0	1	1	1	1	1	1	1	1
13	RAD54L-G496A		RAD54L	VUS-DR	1.97			1	PRECLINICAL	0		1	1	1	1	1	1	0	0	0	0	0	0	0	0	0	0	0	0	0	0	0	0	0	0	1	1	1	0	0	0	0	0	0	1	1	1	1	1
14	FANCA-A1446T		FANCA	DR	2.57	0	FREQUENCY	1	CLINICAL	0	3	1	1	1	1	1	1	1	1	1	0	0	0	1	1	1	1	1	1	0	0	0	1	1	1	1	1	1	0	0	0	1	1	1	1	1	1	1	1
14	ABL1-P810L		ABL1	DR	5.73	0	FREQUENCY	1	CLINICAL	1	3	1	1	1	1	1	1	1	1	1	1	1	1	1	1	1	0	0	0	0	0	0	1	1	1	1	1	1	1	1	1	1	1	1	1	1	1	1	1
14	DAXX-A486G		DAXX	DR	0.48	0.01	FREQUENCY	0		0		1	1	1	1	1	1	1	1	1	0	0	0	1	1	1	0	0	0	0	0	0	1	1	1	1	1	1	0	0	0	1	1	1	1	1	1	1	1
14	FAT1-E4528K		FAT1	VUS-DR	1.17			0		0		1	1	1	1	1	1	0	0	0	0	0	0	0	0	0	0	0	0	0	0	0	0	0	0	1	1	1	0	0	0	0	0	0	1	1	1	0	0
14	ALK-F270L		ALK	VUS-DR	0.18			1	PRECLINICAL	0		1	1	1	1	1	1	1	1	1	1	1	1	1	1	1	1	1	1	1	1	1	1	1	1	1	1	1	0	0	0	1	1	1	1	1	1	1	1
14	NOTCH2-V1633I		NOTCH2	VUS-DR	0.04			0		0		1	1	1	1	1	1	1	1	1	0	0	0	1	1	1	0	0	0	0	0	0	1	1	1	1	1	1	0	0	0	1	1	1	1	1	1	1	1
15	FANCA-R1011H		FANCA	DR	2.66	0	FREQUENCY	1	CLINICAL	0	3	1	1	1	1	1	1	1	1	1	0	0	0	1	1	1	1	1	1	0	0	0	1	1	1	1	1	1	0	0	0	1	1	1	1	1	1	1	1
15	NRAS-Q61R		NRAS	DR	89.5	73.71	CLINICAL	1	CLINICAL	1	3	1	1	1	1	1	1	1	1	1	1	1	1	1	1	1	1	1	1	1	1	1	1	1	1	1	1	1	1	1	1	1	1	1	1	1	1	1	1
15	ERBB2-Q662P		ERBB2	VUS-DR	5.71			1	CLINICAL	1		1	1	1	1	1	1	1	1	1	1	1	1	1	1	1	0	0	0	0	0	0	1	1	1	1	1	1	0	0	0	1	1	1	1	1	1	1	1
15	FAT1-G855R		FAT1	VUS-DR	1.68			0		0		1	1	1	1	1	1	0	0	0	0	0	0	0	0	0	0	0	0	0	0	0	0	0	0	1	1	1	0	0	0	0	0	0	1	1	1	0	0
15	RAD50-I555V		RAD50	VUS-DR	0.22			1	PRECLINICAL	0		1	1	1	1	1	1	1	1	1	0	0	0	1	1	1	1	1	1	0	0	0	1	1	1	1	1	1	0	0	0	1	1	1	1	1	1	0	0
15	PTPN13-G1063E		PTPN13	VUS-DR	0.1			1	PRECLINICAL	0		1	1	1	0	0	0	0	0	0	0	0	0	0	0	0	0	0	0	0	0	0	0	0	0	0	0	0	0	0	0	0	0	0	0	0	0	0	0
16	ZNF217-E914D		ZNF217	DR	5.8	5.8	FREQUENCY	0		0		1	1	1	1	1	1	0	0	0	0	0	0	1	1	1	0	0	0	0	0	0	1	1	1	1	1	1	0	0	0	0	0	0	0	0	0	1	1
16	SUFU-F107*		SUFU	DR	3.9			0		1		1	1	1	1	1	1	1	1	1	0	0	0	1	1	1	1	1	1	1	1	1	1	1	1	1	1	1	0	0	0	1	1	1	1	1	1	1	1
16	SUFU-E286fs*27		SUFU	DR	3.9			0		1		1	1	1	1	1	1	1	1	1	0	0	0	1	1	1	1	1	1	1	1	1	1	1	1	1	1	1	0	0	0	1	1	1	1	1	1	1	1
16	CLTCL1-E929*		CLTCL1	DR	0.02			0		0		1	1	1	0	0	0	0	0	0	0	0	0	0	0	0	0	0	0	0	0	0	1	1	1	0	0	0	0	0	0	0	0	0	1	1	1	0	0
16	ERCC5-S943fs*2		ERCC5	DR	0.16			0		0		1	1	1	1	1	1	1	1	1	0	0	0	0	0	0	1	1	1	0	0	0	1	1	1	1	1	1	0	0	0	0	0	0	1	1	1	0	0
16	GLI1-R469W		GLI1	VUS-DR	0.13			0		0		1	1	1	1	1	1	0	0	0	0	0	0	0	0	0	0	0	0	0	0	0	0	0	0	1	1	1	0	0	0	0	0	0	0	0	0	0	0
16	CSF1R-G2S		CSF1R	VUS-DR	0.08			1	PRECLINICAL	0		1	1	1	1	1	1	1	1	1	1	1	1	1	1	1	0	0	0	0	0	0	1	1	1	1	1	1	1	1	1	1	1	1	1	1	1	1	1
16	FBXO11-Q42_P46del		FBXO11	VUS-DR	0.05			0		0		1	1	1	1	1	1	0	0	0	0	0	0	0	0	0	0	0	0	0	0	0	1	1	1	1	1	1	0	0	0	0	0	0	1	1	1	0	0
16	ZNF217-P915S		ZNF217	VUS-DR	0.01			0		0		1	1	1	1	1	1	0	0	0	0	0	0	1	1	1	0	0	0	0	0	0	1	1	1	1	1	1	0	0	0	0	0	0	0	0	0	1	1
16	ZFHX3-Q2014H		ZFHX3	VUS-DR	0.01			0		0		1	1	1	1	1	1	0	0	0	0	0	0	0	0	0	0	0	0	0	0	0	0	0	0	1	1	1	0	0	0	0	0	0	0	0	0	0	0
17	FBXW7-R35C		FBXW7	DR	3.25	0	FREQUENCY	1	PRECLINICAL	1	4	1	1	1	1	1	1	1	1	1	1	1	1	1	1	1	0	0	0	0	0	0	1	1	1	1	1	1	1	1	1	1	1	1	1	1	1	1	1
17	CBL-C381R		CBL	DR	26.82	25.97	PRECLINICAL	1	PRECLINICAL	0	4	1	1	1	1	1	1	1	1	1	0	0	0	1	1	1	1	1	1	1	1	1	1	1	1	1	1	1	1	1	1	1	1	1	1	1	1	1	1
17	CLTCL1-S259fs*17		CLTCL1	DR	0.02			0		0		1	1	1	0	0	0	0	0	0	0	0	0	0	0	0	0	0	0	0	0	0	1	1	1	0	0	0	0	0	0	0	0	0	1	1	1	0	0
17	CBLC-L178F		CBLC	VUS-DR	0.08			1	PRECLINICAL	0		1	1	1	1	1	1	0	0	0	0	0	0	0	0	0	0	0	0	0	0	0	1	1	1	1	1	1	0	0	0	0	0	0	1	1	1	0	0
17	TP53BP1-R1748C		TP53BP1	VUS-DR	0.02			0		0		1	1	1	1	1	1	0	0	0	0	0	0	0	0	0	0	0	0	0	0	0	0	0	0	1	1	1	0	0	0	0	0	0	1	1	1	0	0
18	CHEK2-I157T		CHEK2	DR	126.29	126.29	CLINICAL	1	PRECLINICAL	0	4	1	1	1	1	1	1	1	1	1	0	0	0	1	1	1	1	1	1	0	0	0	1	1	1	1	1	1	0	0	0	1	1	1	1	1	1	1	1
18	PTPN13-R2210Q		PTPN13	DR	0.1	0	FREQUENCY	1	PRECLINICAL	0	4	1	1	1	0	0	0	0	0	0	0	0	0	0	0	0	0	0	0	0	0	0	0	0	0	0	0	0	0	0	0	0	0	0	0	0	0	0	0
18	BRCA2-T3033fs*11		BRCA2	DR	53.7	34.95	CLINICAL	1	CLINICAL	1	3	1	1	1	1	1	1	0	0	0	0	0	0	1	1	1	1	1	1	0	0	0	1	1	1	1	1	1	0	0	0	1	1	1	1	1	1	1	1
18	LRP1B-I669V		LRP1B	DR	0.28	0	FREQUENCY	0		0		1	1	1	1	1	1	1	1	1	0	0	0	0	0	0	0	0	0	0	0	0	1	1	1	1	1	1	0	0	0	0	0	0	0	0	0	0	0
18	RANBP2-T3167A		RANBP2	VUS-DR	0.1			0		0		1	1	1	1	1	1	0	0	0	0	0	0	0	0	0	0	0	0	0	0	0	0	0	0	0	0	0	0	0	0	0	0	0	0	0	0	0	0
18	CSMD3-L3488P		CSMD3	VUS-DR	0.03			0		0		1	1	1	1	1	1	1	1	1	0	0	0	0	0	0	0	0	0	0	0	0	0	0	0	0	0	0	0	0	0	0	0	0	0	0	0	0	0
19	CTNNB1-D32N		CTNNB1	DR	12.57	11.14	CLINICAL	0		1		1	1	1	1	1	1	1	1	1	1	1	1	1	1	1	0	0	0	0	0	0	1	1	1	1	1	1	0	0	0	1	1	1	1	1	1	1	1
19	KDR-Q472H		KDR	DR	22.98	22.53	CLINICAL	1	CLINICAL	1	3	1	1	1	1	1	1	1	1	1	1	1	1	1	1	1	0	0	0	0	0	0	1	1	1	1	1	1	0	0	0	1	1	1	1	1	1	1	1
19	JAK2-N1108S		JAK2	DR	5.04	4.75	IN SILICO	1	PRECLINICAL	0	4	1	1	1	1	1	1	1	1	1	1	1	1	1	1	1	0	0	0	0	0	0	1	1	1	1	1	1	1	1	1	1	1	1	1	1	1	1	1
19	LRP1B-T2847I		LRP1B	DR	0.28	0	FREQUENCY	0		0		1	1	1	1	1	1	1	1	1	0	0	0	0	0	0	0	0	0	0	0	0	1	1	1	1	1	1	0	0	0	0	0	0	0	0	0	0	0
19	KMT2C-P3082L		KMT2C	DR	1.77	0	FREQUENCY	0		1		1	1	1	1	1	1	1	1	1	0	0	0	1	1	1	0	0	0	0	0	0	1	1	1	1	1	1	1	1	1	1	1	1	1	1	1	0	0
19	SDHA-L649FS*4		SDHA	DR	0.21	0.01	FREQUENCY	0		0		1	1	1	1	1	1	1	1	1	0	0	0	0	0	0	1	1	1	1	1	1	0	0	0	1	1	1	0	0	0	1	1	1	1	1	1	1	1
19	NF1-S1270*		NF1	DR	4.68			1	CLINICAL	1	3	1	1	1	1	1	1	1	1	1	0	0	0	1	1	1	1	1	1	1	1	1	1	1	1	1	1	1	1	1	1	1	1	1	1	1	1	1	1
19	WNK2-E1325fs*11		WNK2	DR	0.12			0		0		1	1	1	1	1	1	0	0	0	0	0	0	0	0	0	0	0	0	0	0	0	0	0	0	0	0	0	0	0	0	0	0	0	0	0	0	0	0
19	NF1-S2142N		NF1	VUS-DR	4.68			1	CLINICAL	1		1	1	1	1	1	1	1	1	1	0	0	0	1	1	1	1	1	1	1	1	1	1	1	1	1	1	1	1	1	1	1	1	1	1	1	1	1	1
19	FAT1-D4218G		FAT1	VUS-DR	1.56			0		0		1	1	1	1	1	1	0	0	0	0	0	0	0	0	0	0	0	0	0	0	0	0	0	0	1	1	1	0	0	0	0	0	0	1	1	1	0	0
20	FAT1-V3719M		FAT1	DR	1.56	0	FREQUENCY	0		0		1	1	1	1	1	1	0	0	0	0	0	0	0	0	0	0	0	0	0	0	0	0	0	0	1	1	1	0	0	0	0	0	0	1	1	1	0	0
20	PTPRK-V364I		PTPRK	VUS-DR	0.09			0		0		1	1	1	0	0	0	0	0	0	0	0	0	0	0	0	0	0	0	0	0	0	0	0	0	0	0	0	0	0	0	0	0	0	0	0	0	0	0
20	SAMD9L-A522V		SAMD9L	VUS-DR	0.07			0		0		1	1	1	1	1	1	0	0	0	0	0	0	0	0	0	1	1	1	0	0	0	0	0	0	0	0	0	0	0	0	0	0	0	0	0	0	0	0
21	FBXW7-R465C		FBXW7	DR	28.68	25.33	PRECLINICAL	1	PRECLINICAL	1	4	1	1	1	1	1	1	1	1	1	1	1	1	1	1	1	0	0	0	0	0	0	1	1	1	1	1	1	1	1	1	1	1	1	1	1	1	1	1
21	TSC2-I59fs*74		TSC2	DR	1.94			1	CLINICAL	0	3	1	1	1	1	1	1	1	1	1	0	0	0	1	1	1	1	1	1	1	1	1	1	1	1	1	1	1	0	0	0	1	1	1	1	1	1	1	1
21	TSC2-S460fs*38		TSC2	DR	1.94			1	CLINICAL	0	3	1	1	1	1	1	1	1	1	1	0	0	0	1	1	1	1	1	1	1	1	1	1	1	1	1	1	1	0	0	0	1	1	1	1	1	1	1	1
21	BCOR-F114fs*72		BCOR	DR	0.11			1	PRECLINICAL	0	4	1	1	1	1	1	1	0	0	0	0	0	0	1	1	1	0	0	0	0	0	0	1	1	1	1	1	1	1	1	1	1	1	1	1	1	1	1	1
21	ZFHX3-T3506fs*39		ZFHX3	DR	0.07			0		0		1	1	1	1	1	1	0	0	0	0	0	0	0	0	0	0	0	0	0	0	0	0	0	0	1	1	1	0	0	0	0	0	0	0	0	0	0	0
21	RAD51D-R266C		RAD51D	VUS-DR	1.91			1	CLINICAL	0		1	1	1	1	1	1	0	0	0	0	0	0	1	1	1	1	1	1	0	0	0	0	0	0	1	1	1	0	0	0	0	0	0	1	1	1	1	1
21	FGFR4-G568V		FGFR4	VUS-DR	0.37			1	PRECLINICAL	0		1	1	1	1	1	1	1	1	1	0	0	0	1	1	1	0	0	0	0	0	0	1	1	1	1	1	1	0	0	0	1	1	1	1	1	1	1	1
21	BCOR-S116_N119del		BCOR	VUS-DR	0.11			1	PRECLINICAL	0		1	1	1	1	1	1	0	0	0	0	0	0	1	1	1	0	0	0	0	0	0	1	1	1	1	1	1	1	1	1	1	1	1	1	1	1	1	1
21	BCLAF1-G208S		BCLAF1	VUS-DR	0.03			0		0		1	1	1	0	0	0	0	0	0	0	0	0	0	0	0	0	0	0	0	0	0	0	0	0	0	0	0	0	0	0	0	0	0	0	0	0	0	0
21	APEX1-S13R		APEX1	VUS-DR	0.03			0		0		1	1	1	1	1	1	0	0	0	0	0	0	0	0	0	0	0	0	0	0	0	0	0	0	0	0	0	0	0	0	0	0	0	0	0	0	0	0
21	CLTCL1-V44F		CLTCL1	VUS-DR	0.02			0		0		1	1	1	0	0	0	0	0	0	0	0	0	0	0	0	0	0	0	0	0	0	1	1	1	0	0	0	0	0	0	0	0	0	1	1	1	0	0
22	KDR-R18W		KDR	DR	0.36	0	FREQUENCY	1	PRECLINICAL	1	4	1	1	1	1	1	1	1	1	1	1	1	1	1	1	1	0	0	0	0	0	0	1	1	1	1	1	1	0	0	0	1	1	1	1	1	1	1	1
22	KRAS-G12D		KRAS	DR	901.73	848.62	CLINICAL	1	CLINICAL	1	3	1	1	1	1	1	1	1	1	1	1	1	1	1	1	1	1	1	1	1	1	1	1	1	1	1	1	1	1	1	1	1	1	1	1	1	1	1	1
22	PTPRB-R1656H		PTPRB	DR	1.82	1.82	FREQUENCY	0		0		1	1	1	0	0	0	0	0	0	0	0	0	0	0	0	0	0	0	0	0	0	0	0	0	0	0	0	0	0	0	0	0	0	0	0	0	0	0
22	SLC45A3-L223_A234delLGPTEPAEGLSA		SLC45A3	DR	0.01	0.01	FREQUENCY	0		0		1	1	1	1	1	1	0	0	0	0	0	0	1	1	1	0	0	0	0	0	0	1	1	1	0	0	0	0	0	0	0	0	0	1	1	1	0	0
22	FAT1-V129L		FAT1	DR	1.56	0	FREQUENCY	0		0		1	1	1	1	1	1	0	0	0	0	0	0	0	0	0	0	0	0	0	0	0	0	0	0	1	1	1	0	0	0	0	0	0	1	1	1	0	0
22	NT5C2-R39Q		NT5C2	DR	36.67	35.9	PRECLINICAL	0		0		1	1	1	1	1	1	0	0	0	0	0	0	0	0	0	0	0	0	0	0	0	1	1	1	1	1	1	1	1	1	0	0	0	1	1	1	1	1
22	CREBBP-S1436I		CREBBP	DR	2.28	0	FREQUENCY	0		0		1	1	1	1	1	1	1	1	1	0	0	0	1	1	1	0	0	0	0	0	0	1	1	1	1	1	1	1	1	1	1	1	1	1	1	1	1	1
22	PDL1-H233L		CD274	DR	10.95	10.95	FREQUENCY	0		0		1	1	1	1	1	1	0	0	0	0	0	0	1	1	1	0	0	0	0	0	0	1	1	1	1	1	1	0	0	0	1	1	1	1	1	1	1	1
22	PIK3R2-M476I		PIK3R2	DR	0.33	0	FREQUENCY	0		0		1	1	1	1	1	1	1	1	1	0	0	0	0	0	0	0	0	0	0	0	0	1	1	1	1	1	1	0	0	0	1	1	1	1	1	1	0	0
22	MSH3-Q949fs*8		MSH3	DR	0.29			1	PRECLINICAL	0	4	1	1	1	1	1	1	0	0	0	0	0	0	1	1	1	1	1	1	0	0	0	0	0	0	1	1	1	0	0	0	0	0	0	0	0	0	1	1
22	PTPN13-D1042Y		PTPN13	VUS-DR	0.1			1	PRECLINICAL	0		1	1	1	0	0	0	0	0	0	0	0	0	0	0	0	0	0	0	0	0	0	0	0	0	0	0	0	0	0	0	0	0	0	0	0	0	0	0
22	ZMYM3-N789K		ZMYM3	VUS-DR	0.05			0		0		1	1	1	1	1	1	0	0	0	0	0	0	0	0	0	0	0	0	0	0	0	0	0	0	0	0	0	0	0	0	0	0	0	0	0	0	0	0
22	SPEN-R1143H		SPEN	VUS-DR	0.04			0		0		1	1	1	1	1	1	0	0	0	0	0	0	1	1	1	0	0	0	0	0	0	1	1	1	1	1	1	0	0	0	1	1	1	1	1	1	1	1
22	ZFHX3-E1917G		ZFHX3	VUS-DR	0.01			0		0		1	1	1	1	1	1	0	0	0	0	0	0	0	0	0	0	0	0	0	0	0	0	0	0	1	1	1	0	0	0	0	0	0	0	0	0	0	0
22	PRDM2-N225S		PRDM2	VUS-DR	0.01			0		0		1	1	1	0	0	0	0	0	0	0	0	0	0	0	0	0	0	0	0	0	0	0	0	0	0	0	0	0	0	0	0	0	0	0	0	0	0	0
22	PRDM2-C106S		PRDM2	VUS-DR	0.01			0		0		1	1	1	0	0	0	0	0	0	0	0	0	0	0	0	0	0	0	0	0	0	0	0	0	0	0	0	0	0	0	0	0	0	0	0	0	0	0
23	ATM-W1858*		ATM	DR	10	10	CLINICAL	1	PRECLINICAL	1	4	1	1	1	1	1	1	1	1	1	1	1	1	1	1	1	1	1	1	0	0	0	1	1	1	1	1	1	0	0	0	1	1	1	1	1	1	1	1
23	BRAF-TRANSLOCATION-MUTANT	1	BRAF	DR	40.37		CLINICAL	1	CLINICAL	1	2	1	1	1	1	1	0	1	1	0	1	1	0	1	1	0	1	1	0	1	1	0	1	1	0	1	1	0	1	1	0	1	1	0	1	1	0	1	1
24	MAML2-V836I		MAML2	DR	3	3	FREQUENCY	0		0		1	1	1	0	0	0	1	1	1	0	0	0	1	1	1	0	0	0	0	0	0	1	1	1	0	0	0	0	0	0	0	0	0	0	0	0	0	0
24	CHD1-E669V		CHD1	VUS-DR	1			1	CLINICAL	0		1	1	1	1	1	1	0	0	0	0	0	0	1	1	1	0	0	0	0	0	0	0	0	0	1	1	1	0	0	0	0	0	0	0	0	0	0	0
24	IGF2R-N1126S		IGF2R	VUS-DR	0.28			0		1		1	1	1	1	1	1	1	1	1	0	0	0	0	0	0	0	0	0	0	0	0	0	0	0	1	1	1	0	0	0	0	0	0	0	0	0	0	0
24	WNK2-V2144I		WNK2	VUS-DR	0.14			0		0		1	1	1	1	1	1	0	0	0	0	0	0	0	0	0	0	0	0	0	0	0	0	0	0	0	0	0	0	0	0	0	0	0	0	0	0	0	0
24	PLCG2-T829I		PLCG2	VUS-DR	0.11			0		1		1	1	1	1	1	1	0	0	0	0	0	0	0	0	0	0	0	0	0	0	0	0	0	0	1	1	1	0	0	0	0	0	0	0	0	0	0	0
24	RHBDF2-Q138H		RHBDF2	VUS-DR	0.01			0		0		1	1	1	1	1	1	0	0	0	0	0	0	0	0	0	1	1	1	0	0	0	0	0	0	1	1	1	0	0	0	0	0	0	0	0	0	0	0
25	AXIN1-R841Q		AXIN1	DR	0.05	0	FREQUENCY	0		0		1	1	1	1	1	1	0	0	0	0	0	0	1	1	1	0	0	0	0	0	0	1	1	1	1	1	1	0	0	0	1	1	1	1	1	1	1	1
25	SDHA-V446A		SDHA	DR	0.21	0	FREQUENCY	0		0		1	1	1	1	1	1	1	1	1	0	0	0	0	0	0	1	1	1	1	1	1	0	0	0	1	1	1	0	0	0	1	1	1	1	1	1	1	1
25	BRAF-TRANSLOCATION-MUTANT	1	BRAF	DR	40.37		CLINICAL	1	CLINICAL	1	2	1	1	1	1	1	0	1	1	0	1	1	0	1	1	0	1	1	0	1	1	0	1	1	0	1	1	0	1	1	0	1	1	0	1	1	0	1	1
25	RAD54L-D21G		RAD54L	VUS-DR	0.34			1	PRECLINICAL	0		1	1	1	1	1	1	0	0	0	0	0	0	0	0	0	0	0	0	0	0	0	0	0	0	1	1	1	0	0	0	0	0	0	1	1	1	1	1
25	MSH3-D459V		MSH3	VUS-DR	0.29			1	PRECLINICAL	0		1	1	1	1	1	1	0	0	0	0	0	0	1	1	1	1	1	1	0	0	0	0	0	0	1	1	1	0	0	0	0	0	0	0	0	0	1	1
25	RANBP2-K3201N		RANBP2	VUS-DR	0.1			0		0		1	1	1	1	1	1	0	0	0	0	0	0	0	0	0	0	0	0	0	0	0	0	0	0	0	0	0	0	0	0	0	0	0	0	0	0	0	0
25	BCLAF1-Q82E		BCLAF1	VUS-DR	0.03			0		0		1	1	1	0	0	0	0	0	0	0	0	0	0	0	0	0	0	0	0	0	0	0	0	0	0	0	0	0	0	0	0	0	0	0	0	0	0	0
26	NBN-I171V		NBN	DR	12.81	12.42	CLINICAL	1	PRECLINICAL	0	4	1	1	1	1	1	1	1	1	1	0	0	0	1	1	1	1	1	1	1	1	1	1	1	1	1	1	1	0	0	0	0	0	0	1	1	1	1	1
26	CHD7-M430T		CHD7	VUS-DR	0.58			1	CLINICAL	0		1	1	1	1	1	1	0	0	0	0	0	0	0	0	0	0	0	0	0	0	0	0	0	0	0	0	0	0	0	0	0	0	0	0	0	0	0	0
26	CHD7-R2727T		CHD7	VUS-DR	0.58			1	CLINICAL	0		1	1	1	1	1	1	0	0	0	0	0	0	0	0	0	0	0	0	0	0	0	0	0	0	0	0	0	0	0	0	0	0	0	0	0	0	0	0
26	PIK3R2-P4S		PIK3R2	VUS-DR	0.33			0		0		1	1	1	1	1	1	1	1	1	0	0	0	0	0	0	0	0	0	0	0	0	1	1	1	1	1	1	0	0	0	1	1	1	1	1	1	0	0
26	TYK2-D810V		TYK2	VUS-DR	0.14			0		0		1	1	1	1	1	1	0	0	0	0	0	0	0	0	0	0	0	0	0	0	0	0	0	0	0	0	0	0	0	0	0	0	0	0	0	0	0	0
26	CHEK1-S28P		CHEK1	VUS-DR	0.08			1	PRECLINICAL	0		1	1	1	1	1	1	1	1	1	0	0	0	1	1	1	0	0	0	0	0	0	1	1	1	1	1	1	0	0	0	1	1	1	1	1	1	1	1
26	TP53BP1-R1314C		TP53BP1	VUS-DR	0.02			0		0		1	1	1	1	1	1	0	0	0	0	0	0	0	0	0	0	0	0	0	0	0	0	0	0	1	1	1	0	0	0	0	0	0	1	1	1	0	0
26	LTK-P465*		LTK	VUS-DR	0.06			0		0		1	1	1	1	1	1	1	1	1	0	0	0	0	0	0	0	0	0	0	0	0	0	0	0	1	1	1	0	0	0	0	0	0	0	0	0	1	1
27	SDHA-L649FS*4		SDHA	DR	0.21	0.01	FREQUENCY	0		0		1	1	1	1	1	1	1	1	1	0	0	0	0	0	0	1	1	1	1	1	1	0	0	0	1	1	1	0	0	0	1	1	1	1	1	1	1	1
27	FLT3-Y842C		FLT3	DR	421.83	421.83	CLINICAL	1	PRECLINICAL	1	4	1	1	1	1	1	1	1	1	1	1	1	1	1	1	1	0	0	0	0	0	0	1	1	1	1	1	1	1	1	1	1	1	1	1	1	1	1	1
27	ETV6-R339fs*30		ETV6	DR	1.26			0		0		1	1	1	1	1	1	0	0	0	0	0	0	1	1	1	1	1	1	0	0	0	1	1	1	1	1	1	1	1	1	1	1	1	1	1	1	0	0
28	FAT1-Q3887R		FAT1	VUS-DR	1.65			0		0		1	1	1	1	1	1	0	0	0	0	0	0	0	0	0	0	0	0	0	0	0	0	0	0	1	1	1	0	0	0	0	0	0	1	1	1	0	0
28	mTOR-R526H		mTOR	VUS-DR	0.34			1	PRECLINICAL	0		1	1	1	1	1	1	1	1	1	0	0	0	1	1	1	0	0	0	0	0	0	1	1	1	1	1	1	0	0	0	1	1	1	1	1	1	1	1
28	WNK2-S1392L		WNK2	VUS-DR	0.14			0		0		1	1	1	1	1	1	0	0	0	0	0	0	0	0	0	0	0	0	0	0	0	0	0	0	0	0	0	0	0	0	0	0	0	0	0	0	0	0
28	PTPN13-G1063E		PTPN13	VUS-DR	0.1			1	PRECLINICAL	0		1	1	1	0	0	0	0	0	0	0	0	0	0	0	0	0	0	0	0	0	0	0	0	0	0	0	0	0	0	0	0	0	0	0	0	0	0	0
28	RANBP2-T3101A		RANBP2	VUS-DR	0.1			0		0		1	1	1	1	1	1	0	0	0	0	0	0	0	0	0	0	0	0	0	0	0	0	0	0	0	0	0	0	0	0	0	0	0	0	0	0	0	0
28	LAMA2-E308K		LAMA2	VUS-DR	0.06			0		0		1	1	1	1	1	1	0	0	0	0	0	0	0	0	0	0	0	0	0	0	0	0	0	0	0	0	0	0	0	0	0	0	0	0	0	0	0	0
28	HNF1A-A98V		HNF1A	VUS-DR	0.02			0		0		1	1	1	1	1	1	1	1	1	1	1	1	1	1	1	1	1	1	0	0	0	1	1	1	1	1	1	0	0	0	1	1	1	1	1	1	1	1
29	PDGFB-TRANSLOCATION-MUTANT	1	PDGFB	DR	9.41		CLINICAL	1	CLINICAL	0	2	1	1	1	0	1	0	1	1	0	0	1	0	0	1	0	0	1	0	0	1	0	1	1	0	1	1	0	0	1	0	0	1	0	0	1	0	0	1
29	ALK-P1618L		ALK	VUS-DR	0.37			1	PRECLINICAL	1		1	1	1	1	1	1	1	1	1	1	1	1	1	1	1	1	1	1	1	1	1	1	1	1	1	1	1	0	0	0	1	1	1	1	1	1	1	1
29	LAMA2-G838R		LAMA2	VUS-DR	0.06			0		0		1	1	1	1	1	1	0	0	0	0	0	0	0	0	0	0	0	0	0	0	0	0	0	0	0	0	0	0	0	0	0	0	0	0	0	0	0	0
29	SPEN-G2022S		SPEN	VUS-DR	0.04			0		0		1	1	1	1	1	1	0	0	0	0	0	0	1	1	1	0	0	0	0	0	0	1	1	1	1	1	1	0	0	0	1	1	1	1	1	1	1	1
29	CLTCL1-A105T		CLTCL1	VUS-DR	0.02			0		0		1	1	1	0	0	0	0	0	0	0	0	0	0	0	0	0	0	0	0	0	0	1	1	1	0	0	0	0	0	0	0	0	0	1	1	1	0	0
29	ZNF217-R903Q		ZNF217	VUS-DR	0.01			0		0		1	1	1	1	1	1	0	0	0	0	0	0	1	1	1	0	0	0	0	0	0	1	1	1	1	1	1	0	0	0	0	0	0	0	0	0	1	1
30	SAMD9L-R406*		SAMD9L	DR	0.07	0	FREQUENCY	0		0		1	1	1	1	1	1	0	0	0	0	0	0	0	0	0	1	1	1	0	0	0	0	0	0	0	0	0	0	0	0	0	0	0	0	0	0	0	0
30	FAT1-D4218G		FAT1	VUS-DR	1.56			0		0		1	1	1	1	1	1	0	0	0	0	0	0	0	0	0	0	0	0	0	0	0	0	0	0	1	1	1	0	0	0	0	0	0	1	1	1	0	0
30	ATRX-P2477T		ATRX	VUS-DR	1.05			1	PRECLINICAL	0		1	1	1	1	1	1	1	1	1	0	0	0	1	1	1	0	0	0	0	0	0	1	1	1	1	1	1	1	1	1	1	1	1	1	1	1	1	1
30	LRP1B-A3178T		LRP1B	VUS-DR	0.28			0		0		1	1	1	1	1	1	1	1	1	0	0	0	0	0	0	0	0	0	0	0	0	1	1	1	1	1	1	0	0	0	0	0	0	0	0	0	0	0
30	FBXO11-S831G		FBXO11	VUS-DR	0.05			0		0		1	1	1	1	1	1	0	0	0	0	0	0	0	0	0	0	0	0	0	0	0	1	1	1	1	1	1	0	0	0	0	0	0	1	1	1	0	0
31	FGF5-Q224_P225insQ		FGF5	DR	0.01	0.01	FREQUENCY	0		0		1	1	1	1	1	1	0	0	0	0	0	0	0	0	0	0	0	0	0	0	0	0	0	0	1	1	1	0	0	0	0	0	0	0	0	0	0	0
31	ACVR1-R258S		ACVR1	DR	5	5	IN SILICO	0		0		1	1	1	0	0	0	0	0	0	0	0	0	0	0	0	0	0	0	0	0	0	0	0	0	1	1	1	0	0	0	1	1	1	0	0	0	0	0
32	RAD51B-V207L		RAD51B	DR	0.42	0	FREQUENCY	1	CLINICAL	0	3	1	1	1	1	1	1	0	0	0	0	0	0	1	1	1	0	0	0	0	0	0	1	1	1	1	1	1	0	0	0	0	0	0	1	1	1	1	1
32	RICTOR-T1695I		RICTOR	DR	4.45	4.16	PRECLINICAL	0		0		1	1	1	1	1	1	0	0	0	0	0	0	1	1	1	0	0	0	0	0	0	1	1	1	1	1	1	0	0	0	1	1	1	1	1	1	1	1
32	TP53-R283C		TP53	DR	24.87	12.5	CLINICAL	1	CLINICAL	1	3	1	1	1	1	1	1	1	1	1	1	1	1	1	1	1	1	1	1	1	1	1	1	1	1	1	1	1	1	1	1	1	1	1	1	1	1	1	1
32	MAP3K4-P36_E37insP		MAP3K4	DR	0.01	0.01	FREQUENCY	0		0		1	1	1	1	1	1	0	0	0	0	0	0	0	0	0	0	0	0	0	0	0	0	0	0	1	1	1	0	0	0	0	0	0	0	0	0	0	0
32	KDR-Q472H		KDR	DR	22.87	22.53	CLINICAL	1	CLINICAL	1	3	1	1	1	1	1	1	1	1	1	1	1	1	1	1	1	0	0	0	0	0	0	1	1	1	1	1	1	0	0	0	1	1	1	1	1	1	1	1
32	ER-R269C		ESR1	DR	4.7	0.5	IN SILICO	1	PRECLINICAL	1	4	1	1	1	1	1	1	1	1	1	0	0	0	1	1	1	0	0	0	0	0	0	1	1	1	1	1	1	1	1	1	1	1	1	1	1	1	1	1
32	POLE-A1260T		POLE	VUS-DR	1.76			1	CLINICAL	0		1	1	1	1	1	1	0	0	0	0	0	0	0	0	0	1	1	1	0	0	0	1	1	1	1	1	1	0	0	0	0	0	0	1	1	1	1	1
32	ALK-I938T		ALK	VUS-DR	0.37			1	PRECLINICAL	1		1	1	1	1	1	1	1	1	1	1	1	1	1	1	1	1	1	1	1	1	1	1	1	1	1	1	1	0	0	0	1	1	1	1	1	1	1	1
32	RAD54L-P125L		RAD54L	VUS-DR	0.34			1	PRECLINICAL	0		1	1	1	1	1	1	0	0	0	0	0	0	0	0	0	0	0	0	0	0	0	0	0	0	1	1	1	0	0	0	0	0	0	1	1	1	1	1
32	ZFHX3-A62V		ZFHX3	VUS-DR	0.07			0		0		1	1	1	1	1	1	0	0	0	0	0	0	0	0	0	0	0	0	0	0	0	0	0	0	1	1	1	0	0	0	0	0	0	0	0	0	0	0
32	TP53BP1-T1399M		TP53BP1	VUS-DR	0.02			0		0		1	1	1	1	1	1	0	0	0	0	0	0	0	0	0	0	0	0	0	0	0	0	0	0	1	1	1	0	0	0	0	0	0	1	1	1	0	0
32	NELL2-N397D		NELL2	VUS-DR	0.02			0		0		1	1	1	1	1	1	0	0	0	0	0	0	0	0	0	0	0	0	0	0	0	0	0	0	0	0	0	0	0	0	0	0	0	0	0	0	0	0
32	CLTCL1-D1488N		CLTCL1	VUS-DR	0.02			0		0		1	1	1	0	0	0	0	0	0	0	0	0	0	0	0	0	0	0	0	0	0	1	1	1	0	0	0	0	0	0	0	0	0	1	1	1	0	0
33	NCOR1-A2182T		NCOR1	DR	0.24	0	FREQUENCY	0		0		1	1	1	1	1	1	0	0	0	0	0	0	1	1	1	0	0	0	0	0	0	0	0	0	1	1	1	0	0	0	0	0	0	1	1	1	0	0
33	SOS1-P1237A		SOS1	DR	0.08	0	FREQUENCY	0		0		1	1	1	1	1	1	0	0	0	0	0	0	0	0	0	1	1	1	1	1	1	0	0	0	0	0	0	0	0	0	0	0	0	0	0	0	0	0
33	FAT1-R1268Q		FAT1	DR	1.56	0	FREQUENCY	0		0		1	1	1	1	1	1	0	0	0	0	0	0	0	0	0	0	0	0	0	0	0	0	0	0	1	1	1	0	0	0	0	0	0	1	1	1	0	0
33	ZFHX3-A66V		ZFHX3	DR	0.07	0	FREQUENCY	0		0		1	1	1	1	1	1	0	0	0	0	0	0	0	0	0	0	0	0	0	0	0	0	0	0	1	1	1	0	0	0	0	0	0	0	0	0	0	0
33	NF1-T2222M		NF1	VUS-DR	5.16			1	CLINICAL	1		1	1	1	1	1	1	1	1	1	0	0	0	1	1	1	1	1	1	1	1	1	1	1	1	1	1	1	1	1	1	1	1	1	1	1	1	1	1
33	FAT1-T1585M		FAT1	VUS-DR	1.56			0		0		1	1	1	1	1	1	0	0	0	0	0	0	0	0	0	0	0	0	0	0	0	0	0	0	1	1	1	0	0	0	0	0	0	1	1	1	0	0
33	RAD51B-K243R		RAD51B	VUS-DR	0.4			1	CLINICAL	0		1	1	1	1	1	1	0	0	0	0	0	0	1	1	1	0	0	0	0	0	0	1	1	1	1	1	1	0	0	0	0	0	0	1	1	1	1	1
33	WNK2-G585E		WNK2	VUS-DR	0.12			0		0		1	1	1	1	1	1	0	0	0	0	0	0	0	0	0	0	0	0	0	0	0	0	0	0	0	0	0	0	0	0	0	0	0	0	0	0	0	0
33	RANBP2-H187R		RANBP2	VUS-DR	0.1			0		0		1	1	1	1	1	1	0	0	0	0	0	0	0	0	0	0	0	0	0	0	0	0	0	0	0	0	0	0	0	0	0	0	0	0	0	0	0	0
33	ZFHX3-A113T		ZFHX3	VUS-DR	0.07			0		0		1	1	1	1	1	1	0	0	0	0	0	0	0	0	0	0	0	0	0	0	0	0	0	0	1	1	1	0	0	0	0	0	0	0	0	0	0	0
34	LRP1B-I669V		LRP1B	DR	0.28	0	FREQUENCY	0		0		1	1	1	1	1	1	1	1	1	0	0	0	0	0	0	0	0	0	0	0	0	1	1	1	1	1	1	0	0	0	0	0	0	0	0	0	0	0
34	RICTOR-T1695I		RICTOR	DR	4.45	4.16	PRECLINICAL	0		0		1	1	1	1	1	1	0	0	0	0	0	0	1	1	1	0	0	0	0	0	0	1	1	1	1	1	1	0	0	0	1	1	1	1	1	1	1	1
34	IDH2-D446H		IDH2	VUS-DR	1.41			1	CLINICAL	0		1	1	1	1	1	1	1	1	1	1	1	1	1	1	1	0	0	0	0	0	0	1	1	1	1	1	1	1	1	1	1	1	1	1	1	1	1	1
34	ASPSCR1-M91I		ASPSCR1	VUS-DR	0.08			0		0		1	1	1	0	0	0	0	0	0	0	0	0	1	1	1	0	0	0	0	0	0	1	1	1	0	0	0	0	0	0	0	0	0	0	0	0	0	0
34	PAX5-G266E		PAX5	VUS-DR	0.04			0		0		1	1	1	1	1	1	1	1	1	0	0	0	1	1	1	1	1	1	1	1	1	1	1	1	1	1	1	1	1	1	1	1	1	1	1	1	1	1
35	KMT2C-F3544S		KMT2C	VUS-DR	18.16			0		1		1	1	1	1	1	1	1	1	1	0	0	0	1	1	1	0	0	0	0	0	0	1	1	1	1	1	1	1	1	1	1	1	1	1	1	1	0	0
35	JAK2-R1063H		JAK2	DR	13.25	12.22	PRECLINICAL	1	PRECLINICAL	0	4	1	1	1	1	1	1	1	1	1	1	1	1	1	1	1	0	0	0	0	0	0	1	1	1	1	1	1	1	1	1	1	1	1	1	1	1	1	1
35	CSMD3-L3488P		CSMD3	VUS-DR	0.26			0		0		1	1	1	1	1	1	1	1	1	0	0	0	0	0	0	0	0	0	0	0	0	0	0	0	0	0	0	0	0	0	0	0	0	0	0	0	0	0
35	KMT2C-P2412T		KMT2C	DR	18.17	0	FREQUENCY	0		1		1	1	1	1	1	1	1	1	1	0	0	0	1	1	1	0	0	0	0	0	0	1	1	1	1	1	1	1	1	1	1	1	1	1	1	1	0	0
35	EPAS1-F374Y		EPAS1	DR	1.52	-0.69	PRECLINICAL	0		0		1	1	1	0	0	0	0	0	0	0	0	0	0	0	0	0	0	0	0	0	0	0	0	0	1	1	1	0	0	0	0	0	0	0	0	0	0	0
35	FAT4-P4435S		FAT4	VUS-DR	0.02			0		0		1	1	1	0	0	0	0	0	0	0	0	0	0	0	0	0	0	0	0	0	0	0	0	0	0	0	0	0	0	0	0	0	0	0	0	0	0	0
35	TMPRSS2-A28T		TMPRSS2	VUS-DR	0.01			0		0		1	1	1	1	1	1	0	0	0	0	0	0	1	1	1	0	0	0	0	0	0	1	1	1	1	1	1	0	0	0	0	0	0	1	1	1	0	0
36	PIK3CA-H1047L		PIK3CA	DR	56.02	39.26	CLINICAL	1	CLINICAL	1	3	1	1	1	1	1	1	1	1	1	1	1	1	1	1	1	0	0	0	0	0	0	1	1	1	1	1	1	0	0	0	1	1	1	1	1	1	1	1
37	KDR-Q472H		KDR	DR	22.53	22.53	CLINICAL	1	CLINICAL	1	3	1	1	1	1	1	1	1	1	1	1	1	1	1	1	1	0	0	0	0	0	0	1	1	1	1	1	1	0	0	0	1	1	1	1	1	1	1	1
37	ERBB2-AMPLIFICATION-MUTANT	1	ERBB2	DR	618.3		CLINICAL	1	CLINICAL	1	3	1	1	1	1	1	0	1	1	0	1	1	0	1	1	0	0	1	0	0	1	0	1	1	0	1	1	0	0	1	0	1	1	0	1	1	0	1	1
43	CDKN2A-R58*		CDKN2A	DR	20.96	18.88	CLINICAL	1	PRECLINICAL	1	4	1	1	1	1	1	1	1	1	1	1	1	1	1	1	1	1	1	1	0	0	0	1	1	1	1	1	1	1	1	1	1	1	1	1	1	1	1	1
44	POLQ-A2464T		POLQ	DR	1	1	IN SILICO	0		0		1	1	1	0	0	0	0	0	0	0	0	0	1	1	1	0	0	0	0	0	0	0	0	0	1	1	1	0	0	0	0	0	0	0	0	0	0	0
44	MYCN-AMPLIFICATION-MUTANT	1	MYCN	DR	83.99		CLINICAL	1	PRECLINICAL	1	4	1	1	1	1	1	0	1	1	0	0	1	0	1	1	0	0	1	0	0	1	0	1	1	0	1	1	0	0	1	0	1	1	0	1	1	0	1	1
44	PBRM1-I228V		PBRM1	DR	0.77	0	FREQUENCY	0		0		1	1	1	1	1	1	1	1	1	0	0	0	1	1	1	0	0	0	0	0	0	1	1	1	1	1	1	0	0	0	1	1	1	1	1	1	1	1
44	ERCC4-R799W		ERCC4	DR	8.72	8.7	PRECLINICAL	0		0		1	1	1	1	1	1	1	1	1	0	0	0	0	0	0	1	1	1	0	0	0	1	1	1	1	1	1	0	0	0	0	0	0	1	1	1	1	1
44	JAK3-T8M		JAK3	VUS-DR	0.63			1	PRECLINICAL	0		1	1	1	1	1	1	1	1	1	1	1	1	1	1	1	0	0	0	0	0	0	1	1	1	1	1	1	1	1	1	1	1	1	1	1	1	1	1
44	BRD4-R1097H		BRD4	VUS-DR	0.13			0		0		1	1	1	1	1	1	0	0	0	0	0	0	1	1	1	0	0	0	0	0	0	1	1	1	1	1	1	0	0	0	1	1	1	1	1	1	1	1
44	ROS1-T804N		ROS1	VUS-DR	0.01			0		0		1	1	1	1	1	1	1	1	1	0	0	0	1	1	1	0	0	0	0	0	0	1	1	1	1	1	1	0	0	0	1	1	1	1	1	1	1	1
45	BCOR-C1341fs*68		BCOR	DR	0.11			1	PRECLINICAL	0	4	1	1	1	1	1	1	0	0	0	0	0	0	1	1	1	0	0	0	0	0	0	1	1	1	1	1	1	1	1	1	1	1	1	1	1	1	1	1
45	LTK-R243Q		LTK	DR	0.06	0	FREQUENCY	0		0		1	1	1	1	1	1	1	1	1	0	0	0	0	0	0	0	0	0	0	0	0	0	0	0	1	1	1	0	0	0	0	0	0	0	0	0	1	1
45	KMT2C-S3660L		KMT2C	DR	3.03	1.29	CLINICAL	0		1		1	1	1	1	1	1	1	1	1	0	0	0	1	1	1	0	0	0	0	0	0	1	1	1	1	1	1	1	1	1	1	1	1	1	1	1	0	0
45	DICER1-D1709N		DICER1	DR	16.06	14.92	PRECLINICAL	0		0		1	1	1	1	1	1	1	1	1	0	0	0	0	0	0	1	1	1	1	1	1	1	1	1	1	1	1	0	0	0	1	1	1	1	1	1	0	0
45	NKX2-8-S62T		NKX2-8	DR	3.7	3.7	IN SILICO	0		0		1	1	1	1	1	1	0	0	0	0	0	0	0	0	0	0	0	0	0	0	0	0	0	0	0	0	0	0	0	0	0	0	0	0	0	0	0	0
45	DICER1-2040+1G>T		DICER1	DR	19.99	18.85	CLINICAL	0		0		1	1	1	1	1	1	1	1	1	0	0	0	0	0	0	1	1	1	1	1	1	1	1	1	1	1	1	0	0	0	1	1	1	1	1	1	0	0
45	CSMD3-P2399T		CSMD3	DR	0.03	0	FREQUENCY	0		0		1	1	1	1	1	1	1	1	1	0	0	0	0	0	0	0	0	0	0	0	0	0	0	0	0	0	0	0	0	0	0	0	0	0	0	0	0	0
45	RAD51D-I311N		RAD51D	DR	3.69	1.78	IN SILICO	1	CLINICAL	0	3	1	1	1	1	1	1	0	0	0	0	0	0	1	1	1	1	1	1	0	0	0	0	0	0	1	1	1	0	0	0	0	0	0	1	1	1	1	1
45	FAT1-V129L		FAT1	DR	1.56	0	FREQUENCY	0		0		1	1	1	1	1	1	0	0	0	0	0	0	0	0	0	0	0	0	0	0	0	0	0	0	1	1	1	0	0	0	0	0	0	1	1	1	0	0
45	BLM-V4A		BLM	VUS-DR	0.9			1	PRECLINICAL	0		1	1	1	1	1	1	1	1	1	0	0	0	1	1	1	1	1	1	1	1	1	1	1	1	1	1	1	0	0	0	1	1	1	1	1	1	0	0
45	LRP1B-S3174A		LRP1B	VUS-DR	0.38			0		0		1	1	1	1	1	1	1	1	1	0	0	0	0	0	0	0	0	0	0	0	0	1	1	1	1	1	1	0	0	0	0	0	0	0	0	0	0	0
45	HLA-A-R38W		HLA-A	VUS-DR	0.37			0		0		1	1	1	0	0	0	0	0	0	0	0	0	1	1	1	0	0	0	0	0	0	0	0	0	1	1	1	0	0	0	0	0	0	0	0	0	0	0
45	CIC-A263T		CIC	VUS-DR	0.33			0		0		1	1	1	1	1	1	1	1	1	0	0	0	1	1	1	0	0	0	0	0	0	1	1	1	1	1	1	0	0	0	1	1	1	1	1	1	1	1
45	TYK2-E824D		TYK2	VUS-DR	0.13			0		0		1	1	1	1	1	1	0	0	0	0	0	0	0	0	0	0	0	0	0	0	0	0	0	0	0	0	0	0	0	0	0	0	0	0	0	0	0	0
46	KDR-Q472H		KDR	DR	22.89	22.53	CLINICAL	1	CLINICAL	1	3	1	1	1	1	1	1	1	1	1	1	1	1	1	1	1	0	0	0	0	0	0	1	1	1	1	1	1	0	0	0	1	1	1	1	1	1	1	1
46	STK11-F354L		STK11	DR	32.74	30.08	CLINICAL	1	CLINICAL	1	3	1	1	1	1	1	1	1	1	1	1	1	1	1	1	1	1	1	1	1	1	1	1	1	1	1	1	1	0	0	0	1	1	1	1	1	1	1	1
46	MUC16-P12268S		MUC16	DR	0.01	0.01	FREQUENCY	0		0		1	1	1	1	1	1	0	0	0	0	0	0	0	0	0	0	0	0	0	0	0	0	0	0	0	0	0	0	0	0	0	0	0	0	0	0	0	0
46	ROS1-T2207A		ROS1	DR	0.01	0	FREQUENCY	0		0		1	1	1	1	1	1	1	1	1	0	0	0	1	1	1	0	0	0	0	0	0	1	1	1	1	1	1	0	0	0	1	1	1	1	1	1	1	1
46	PTPN11-D61Y		PTPN11	DR	112.6	111.86	CLINICAL	1	PRECLINICAL	1	4	1	1	1	1	1	1	1	1	1	1	1	1	1	1	1	1	1	1	1	1	1	1	1	1	1	1	1	1	1	1	1	1	1	1	1	1	1	1
46	FANCM-Q1701*		FANCM	DR	16.93	16.65	CLINICAL	1	PRECLINICAL	0	4	1	1	1	1	1	1	0	0	0	0	0	0	1	1	1	1	1	1	0	0	0	0	0	0	1	1	1	0	0	0	0	0	0	0	0	0	0	0
46	MSH3-L911W		MSH3	DR	3.5	3.21	IN SILICO	1	PRECLINICAL	0	4	1	1	1	1	1	1	0	0	0	0	0	0	1	1	1	1	1	1	0	0	0	0	0	0	1	1	1	0	0	0	0	0	0	0	0	0	1	1
46	ZFHX3-A62V		ZFHX3	DR	0.07	0	FREQUENCY	0		0		1	1	1	1	1	1	0	0	0	0	0	0	0	0	0	0	0	0	0	0	0	0	0	0	1	1	1	0	0	0	0	0	0	0	0	0	0	0
46	NTRK2-A435S		NTRK2	VUS-DR	2.05			0		0		1	1	1	1	1	1	0	0	0	0	0	0	1	1	1	0	0	0	0	0	0	1	1	1	1	1	1	0	0	0	1	1	1	1	1	1	1	1
46	KDM6A-A561T		KDM6A	VUS-DR	0.7			1	PRECLINICAL	1		1	1	1	1	1	1	1	1	1	0	0	0	1	1	1	0	0	0	0	0	0	1	1	1	1	1	1	1	1	1	1	1	1	1	1	1	1	1
46	NFE2L2-P142L		NFE2L2	VUS-DR	0.38			0		0		1	1	1	1	1	1	1	1	1	0	0	0	1	1	1	0	0	0	0	0	0	1	1	1	1	1	1	0	0	0	1	1	1	1	1	1	1	1
46	IGF2R-G1315A		IGF2R	VUS-DR	0.26			0		0		1	1	1	1	1	1	1	1	1	0	0	0	0	0	0	0	0	0	0	0	0	0	0	0	1	1	1	0	0	0	0	0	0	0	0	0	0	0
46	NELL2-N397D		NELL2	VUS-DR	0.02			0		0		1	1	1	1	1	1	0	0	0	0	0	0	0	0	0	0	0	0	0	0	0	0	0	0	0	0	0	0	0	0	0	0	0	0	0	0	0	0
46	PRDM2-P949A		PRDM2	VUS-DR	0.01			0		0		1	1	1	0	0	0	0	0	0	0	0	0	0	0	0	0	0	0	0	0	0	0	0	0	0	0	0	0	0	0	0	0	0	0	0	0	0	0
46	PRDM2-D253E		PRDM2	VUS-DR	0.01			0		0		1	1	1	0	0	0	0	0	0	0	0	0	0	0	0	0	0	0	0	0	0	0	0	0	0	0	0	0	0	0	0	0	0	0	0	0	0	0
46	ZIC3-G17C		ZIC3	DR	2.82	2.82	IN SILICO	0		0		1	1	1	1	1	1	0	0	0	0	0	0	0	0	0	0	0	0	0	0	0	0	0	0	0	0	0	0	0	0	0	0	0	0	0	0	0	0
47	WNK2-V1202fs*13		WNK2	DR	0.12			0		0		1	1	1	1	1	1	0	0	0	0	0	0	0	0	0	0	0	0	0	0	0	0	0	0	0	0	0	0	0	0	0	0	0	0	0	0	0	0
47	MC1R-R151C		MC1R	DR	22.71	22.71	CLINICAL	0		0		1	1	1	0	0	0	0	0	0	0	0	0	1	1	1	0	0	0	0	0	0	0	0	0	1	1	1	0	0	0	0	0	0	0	0	0	0	0
47	KMT2C-R380L		KMT2C	DR	5.75	4.01	IN SILICO	0		1		1	1	1	1	1	1	1	1	1	0	0	0	1	1	1	0	0	0	0	0	0	1	1	1	1	1	1	1	1	1	1	1	1	1	1	1	0	0
47	CHD1-E669V		CHD1	VUS-DR	0.8			1	PRECLINICAL	0		1	1	1	1	1	1	0	0	0	0	0	0	1	1	1	0	0	0	0	0	0	0	0	0	1	1	1	0	0	0	0	0	0	0	0	0	0	0
47	IGF2R-G349D		IGF2R	VUS-DR	0.26			0		0		1	1	1	1	1	1	1	1	1	0	0	0	0	0	0	0	0	0	0	0	0	0	0	0	1	1	1	0	0	0	0	0	0	0	0	0	0	0
47	NELL2-N397D		NELL2	VUS-DR	0.02			0		0		1	1	1	1	1	1	0	0	0	0	0	0	0	0	0	0	0	0	0	0	0	0	0	0	0	0	0	0	0	0	0	0	0	0	0	0	0	0
47	MUTYH-I223V		MUTYH	VUS-DR	0.01			0		0		1	1	1	1	1	1	1	1	1	0	0	0	1	1	1	1	1	1	0	0	0	1	1	1	1	1	1	0	0	0	1	1	1	1	1	1	1	1
47	EPB41-G358D		EPB41	VUS-DR	0.01			0		0		1	1	1	0	0	0	0	0	0	0	0	0	0	0	0	0	0	0	0	0	0	0	0	0	0	0	0	0	0	0	0	0	0	0	0	0	0	0
48	BCLAF1-R159*		BCLAF1	DR	0.21			0		1		1	1	1	0	0	0	0	0	0	0	0	0	0	0	0	0	0	0	0	0	0	0	0	0	0	0	0	0	0	0	0	0	0	0	0	0	0	0
48	JAK1-R506C		JAK1	DR	0.21	0	FREQUENCY	1	PRECLINICAL	0	4	1	1	1	1	1	1	1	1	1	0	0	0	1	1	1	0	0	0	0	0	0	1	1	1	1	1	1	1	1	1	1	1	1	1	1	1	1	1
48	CTNNB1-S45F		CTNNB1	DR	57.19	56.22	CLINICAL	1	CLINICAL	1	2	1	1	1	1	1	1	1	1	1	1	1	1	1	1	1	0	0	0	0	0	0	1	1	1	1	1	1	0	0	0	1	1	1	1	1	1	1	1
48	POLQ-A2464T		POLQ	DR	1	1	IN SILICO	0		0		1	1	1	0	0	0	0	0	0	0	0	0	1	1	1	0	0	0	0	0	0	0	0	0	1	1	1	0	0	0	0	0	0	0	0	0	0	0
48	SAMD9L-Q1010E		SAMD9L	VUS-DR	0.07			0		0		1	1	1	1	1	1	0	0	0	0	0	0	0	0	0	1	1	1	0	0	0	0	0	0	0	0	0	0	0	0	0	0	0	0	0	0	0	0
48	MYH9-M1651T		MYH9	VUS-DR	0.06			0		0		1	1	1	0	0	0	1	1	1	0	0	0	0	0	0	0	0	0	0	0	0	1	1	1	1	1	1	0	0	0	0	0	0	0	0	0	0	0
48	APEX1-K35Q		APEX1	VUS-DR	0.03			0		0		1	1	1	1	1	1	0	0	0	0	0	0	0	0	0	0	0	0	0	0	0	0	0	0	0	0	0	0	0	0	0	0	0	0	0	0	0	0
48	NCOA2-M559V		NCOA2	VUS-DR	0.01			0		0		1	1	1	1	1	1	1	1	1	0	0	0	1	1	1	0	0	0	0	0	0	1	1	1	0	0	0	0	0	0	0	0	0	0	0	0	0	0
49	FOXO3-L382fs*3		FOXO3	DR	7.59	7.59	CLINICAL	0		0		1	1	1	0	0	0	1	1	1	0	0	0	0	0	0	0	0	0	0	0	0	1	1	1	1	1	1	0	0	0	0	0	0	0	0	0	0	0
49	AXIN1-G650S		AXIN1	DR	11.99	11.97	IN SILICO	0		0		1	1	1	1	1	1	0	0	0	0	0	0	1	1	1	0	0	0	0	0	0	1	1	1	1	1	1	0	0	0	1	1	1	1	1	1	1	1
49	PR-IHC-OVER	1	PGR	DR	5.48		PRECLINICAL	0		0		1	1	1	0	1	0	0	1	0	0	1	0	0	1	0	0	1	0	0	1	0	0	1	0	1	1	0	0	1	0	0	1	0	0	1	0	0	1
49	AMER1-R894H		AMER1	VUS-DR	0.7			0		0		1	1	1	1	1	1	1	1	1	0	0	0	1	1	1	0	0	0	0	0	0	1	1	1	1	1	1	0	0	0	1	1	1	1	1	1	1	1
49	CSMD3-E13D		CSMD3	VUS-DR	0.03			0		0		1	1	1	1	1	1	1	1	1	0	0	0	0	0	0	0	0	0	0	0	0	0	0	0	0	0	0	0	0	0	0	0	0	0	0	0	0	0
49	ROS1-T1782P		ROS1	VUS-DR	0.01			0		0		1	1	1	1	1	1	1	1	1	0	0	0	1	1	1	0	0	0	0	0	0	1	1	1	1	1	1	0	0	0	1	1	1	1	1	1	1	1
49	PRDM2-C334Y		PRDM2	VUS-DR	0.01			0		0		1	1	1	0	0	0	0	0	0	0	0	0	0	0	0	0	0	0	0	0	0	0	0	0	0	0	0	0	0	0	0	0	0	0	0	0	0	0
50	KMT2D-Q4500*		KMT2D	DR	0.22			0		0		1	1	1	1	1	1	1	1	1	0	0	0	1	1	1	0	0	0	0	0	0	1	1	1	1	1	1	1	1	1	0	0	0	1	1	1	1	1
50	NTRK1-Y757F		NTRK1	VUS-DR	2.02			0		0		1	1	1	1	1	1	1	1	1	0	0	0	1	1	1	0	0	0	0	0	0	1	1	1	1	1	1	0	0	0	1	1	1	1	1	1	1	1
50	MED12-E1009G		MED12	VUS-DR	0.64			0		0		1	1	1	1	1	1	0	0	0	0	0	0	1	1	1	0	0	0	0	0	0	1	1	1	1	1	1	0	0	0	1	1	1	1	1	1	1	1
50	MSH6-R248G		MSH6	VUS-DR	0.56			1	CLINICAL	0		1	1	1	1	1	1	1	1	1	0	0	0	1	1	1	1	1	1	1	1	1	1	1	1	1	1	1	1	1	1	1	1	1	1	1	1	1	1
50	RAF1-V312M		RAF1	VUS-DR	0.4			1	PRECLINICAL	0		1	1	1	1	1	1	1	1	1	0	0	0	1	1	1	1	1	1	1	1	1	1	1	1	1	1	1	0	0	0	1	1	1	1	1	1	1	1
50	LRP1B-T3393K		LRP1B	VUS-DR	0.28			0		0		1	1	1	1	1	1	1	1	1	0	0	0	0	0	0	0	0	0	0	0	0	1	1	1	1	1	1	0	0	0	0	0	0	0	0	0	0	0
50	WNK2-P849T		WNK2	VUS-DR	0.12			0		0		1	1	1	1	1	1	0	0	0	0	0	0	0	0	0	0	0	0	0	0	0	0	0	0	0	0	0	0	0	0	0	0	0	0	0	0	0	0
50	PTPN13-R12W		PTPN13	VUS-DR	0.1			1	PRECLINICAL	0		1	1	1	0	0	0	0	0	0	0	0	0	0	0	0	0	0	0	0	0	0	0	0	0	0	0	0	0	0	0	0	0	0	0	0	0	0	0
50	ZFHX3-V577I		ZFHX3	VUS-DR	0.07			0		0		1	1	1	1	1	1	0	0	0	0	0	0	0	0	0	0	0	0	0	0	0	0	0	0	1	1	1	0	0	0	0	0	0	0	0	0	0	0
50	PRDM2-D1123V		PRDM2	VUS-DR	0.01			0		0		1	1	1	0	0	0	0	0	0	0	0	0	0	0	0	0	0	0	0	0	0	0	0	0	0	0	0	0	0	0	0	0	0	0	0	0	0	0
51	BCLAF1-E403*		BCLAF1	DR	0.2			0		1		1	1	1	0	0	0	0	0	0	0	0	0	0	0	0	0	0	0	0	0	0	0	0	0	0	0	0	0	0	0	0	0	0	0	0	0	0	0
51	RB1-Q850*		RB1	DR	12.59	10	CLINICAL	1	PRECLINICAL	1	4	1	1	1	1	1	1	1	1	1	1	1	1	1	1	1	1	1	1	0	0	0	1	1	1	1	1	1	1	1	1	1	1	1	1	1	1	1	1
51	MET-T1010I		MET	DR	30.63	28.56	CLINICAL	1	CLINICAL	0	3	1	1	1	1	1	1	1	1	1	1	1	1	1	1	1	1	1	1	0	0	0	1	1	1	1	1	1	0	0	0	1	1	1	1	1	1	1	1
51	KDR-G671E		KDR	DR	0.39	0.01	FREQUENCY	1	PRECLINICAL	1	4	1	1	1	1	1	1	1	1	1	1	1	1	1	1	1	0	0	0	0	0	0	1	1	1	1	1	1	0	0	0	1	1	1	1	1	1	1	1
51	RAD51C-I158M		RAD51C	VUS-DR	0.29			1	CLINICAL	0		1	1	1	1	1	1	0	0	0	0	0	0	1	1	1	1	1	1	0	0	0	0	0	0	1	1	1	0	0	0	0	0	0	1	1	1	1	1
51	CSMD3-G2834E		CSMD3	VUS-DR	0.03			0		0		1	1	1	1	1	1	1	1	1	0	0	0	0	0	0	0	0	0	0	0	0	0	0	0	0	0	0	0	0	0	0	0	0	0	0	0	0	0
51	NOTCH2-R1372Q		NOTCH2	VUS-DR	0.01			0		0		1	1	1	1	1	1	1	1	1	0	0	0	1	1	1	0	0	0	0	0	0	1	1	1	1	1	1	0	0	0	1	1	1	1	1	1	1	1
51	TMPRSS2-T112I		TMPRSS2	VUS-DR	0.01			0		0		1	1	1	1	1	1	0	0	0	0	0	0	1	1	1	0	0	0	0	0	0	1	1	1	1	1	1	0	0	0	0	0	0	1	1	1	0	0
51	PDL1-Q91R		CD274	VUS-DR	0.01			0		0		1	1	1	1	1	1	0	0	0	0	0	0	1	1	1	0	0	0	0	0	0	1	1	1	1	1	1	0	0	0	1	1	1	1	1	1	1	1
52	RAF1-R41Q		RAF1	VUS-DR	0.4			1	PRECLINICAL	0		1	1	1	1	1	1	1	1	1	0	0	0	1	1	1	1	1	1	1	1	1	1	1	1	1	1	1	0	0	0	1	1	1	1	1	1	1	1
52	ERCC2-R641W		ERCC2	VUS-DR	0.33			1	PRECLINICAL	0		1	1	1	1	1	1	1	1	1	0	0	0	1	1	1	1	1	1	0	0	0	1	1	1	1	1	1	0	0	0	0	0	0	1	1	1	0	0
52	WNK2-Q1379K		WNK2	VUS-DR	0.12			0		0		1	1	1	1	1	1	0	0	0	0	0	0	0	0	0	0	0	0	0	0	0	0	0	0	0	0	0	0	0	0	0	0	0	0	0	0	0	0
52	PTPN13-W1274R		PTPN13	VUS-DR	0.1			1	PRECLINICAL	0		1	1	1	0	0	0	0	0	0	0	0	0	0	0	0	0	0	0	0	0	0	0	0	0	0	0	0	0	0	0	0	0	0	0	0	0	0	0
52	SPRED1-T196I		SPRED1	VUS-DR	0.05			0		0		1	1	1	1	1	1	0	0	0	0	0	0	0	0	0	1	1	1	0	0	0	0	0	0	1	1	1	0	0	0	0	0	0	0	0	0	0	0
52	CLTCL1-N240S		CLTCL1	VUS-DR	0.02			0		0		1	1	1	0	0	0	0	0	0	0	0	0	0	0	0	0	0	0	0	0	0	1	1	1	0	0	0	0	0	0	0	0	0	1	1	1	0	0
52	FOXO3-A140V		FOXO3	VUS-DR	0.01			0		0		1	1	1	0	0	0	1	1	1	0	0	0	0	0	0	0	0	0	0	0	0	1	1	1	1	1	1	0	0	0	0	0	0	0	0	0	0	0
53	KMT2C-G4692S		KMT2C	DR	1.74	0	FREQUENCY	0		1		1	1	1	1	1	1	1	1	1	0	0	0	1	1	1	0	0	0	0	0	0	1	1	1	1	1	1	1	1	1	1	1	1	1	1	1	0	0
53	KEAP1-V369A		KEAP1	DR	5.22	4.55	PRECLINICAL	0		0		1	1	1	1	1	1	1	1	1	0	0	0	1	1	1	0	0	0	0	0	0	1	1	1	1	1	1	0	0	0	1	1	1	1	1	1	1	1
53	FGFR3-P250R		FGFR3	DR	12.69	11.86	CLINICAL	1	CLINICAL	0	3	1	1	1	1	1	1	1	1	1	1	1	1	1	1	1	0	0	0	0	0	0	1	1	1	1	1	1	0	0	0	1	1	1	1	1	1	1	1
53	FANCA-Q956H		FANCA	VUS-DR	2.65			1	CLINICAL	0		1	1	1	1	1	1	1	1	1	0	0	0	1	1	1	1	1	1	0	0	0	1	1	1	1	1	1	0	0	0	1	1	1	1	1	1	1	1
53	FAT1-G1707D		FAT1	VUS-DR	1.64			0		0		1	1	1	1	1	1	0	0	0	0	0	0	0	0	0	0	0	0	0	0	0	0	0	0	1	1	1	0	0	0	0	0	0	1	1	1	0	0
53	FANCM-E1509Q		FANCM	VUS-DR	0.29			1	PRECLINICAL	0		1	1	1	1	1	1	0	0	0	0	0	0	1	1	1	1	1	1	0	0	0	0	0	0	1	1	1	0	0	0	0	0	0	0	0	0	0	0
53	FANCI-I275T		FANCI	VUS-DR	0.21			1	PRECLINICAL	0		1	1	1	1	1	1	0	0	0	0	0	0	1	1	1	1	1	1	0	0	0	0	0	0	1	1	1	0	0	0	0	0	0	0	0	0	0	0
53	FANCE-P310L		FANCE	VUS-DR	0.09			1	PRECLINICAL	0		1	1	1	1	1	1	0	0	0	0	0	0	1	1	1	1	1	1	0	0	0	1	1	1	1	1	1	0	0	0	0	0	0	1	1	1	0	0
53	CHEK1-S28P		CHEK1	VUS-DR	0.09			1	PRECLINICAL	0		1	1	1	1	1	1	1	1	1	0	0	0	1	1	1	0	0	0	0	0	0	1	1	1	1	1	1	0	0	0	1	1	1	1	1	1	1	1
53	SH2B3-L6P		SH2B3	VUS-DR	0.09			0		0		1	1	1	1	1	1	0	0	0	0	0	0	1	1	1	0	0	0	0	0	0	1	1	1	1	1	1	1	1	1	0	0	0	1	1	1	0	0
53	CHD2-R1354K		CHD2	VUS-DR	0.08			0		0		1	1	1	1	1	1	0	0	0	0	0	0	1	1	1	0	0	0	0	0	0	0	0	0	1	1	1	0	0	0	0	0	0	0	0	0	0	0
53	PAX5-D2E		PAX5	VUS-DR	0.03			0		0		1	1	1	1	1	1	1	1	1	0	0	0	1	1	1	1	1	1	1	1	1	1	1	1	1	1	1	1	1	1	1	1	1	1	1	1	1	1
53	NCOA2-P519R		NCOA2	VUS-DR	0.01			0		0		1	1	1	1	1	1	1	1	1	0	0	0	1	1	1	0	0	0	0	0	0	1	1	1	0	0	0	0	0	0	0	0	0	0	0	0	0	0
54	ATR-R443*		ATR	DR	0.03			1	PRECLINICAL	0	4	1	1	1	1	1	1	1	1	1	0	0	0	1	1	1	0	0	0	0	0	0	1	1	1	1	1	1	0	0	0	1	1	1	1	1	1	1	1
54	SDHA-L649FS*4		SDHA	DR	0.2	0.01	FREQUENCY	0		0		1	1	1	1	1	1	1	1	1	0	0	0	0	0	0	1	1	1	1	1	1	0	0	0	1	1	1	0	0	0	1	1	1	1	1	1	1	1
54	LRP1B-G2125S		LRP1B	DR	0.28	0	FREQUENCY	0		0		1	1	1	1	1	1	1	1	1	0	0	0	0	0	0	0	0	0	0	0	0	1	1	1	1	1	1	0	0	0	0	0	0	0	0	0	0	0
54	SPEN-N1856S		SPEN	DR	0.05	0	FREQUENCY	0		0		1	1	1	1	1	1	0	0	0	0	0	0	1	1	1	0	0	0	0	0	0	1	1	1	1	1	1	0	0	0	1	1	1	1	1	1	1	1
54	PTPN13-R2210Q		PTPN13	DR	0.1	0	FREQUENCY	1	PRECLINICAL	0	4	1	1	1	0	0	0	0	0	0	0	0	0	0	0	0	0	0	0	0	0	0	0	0	0	0	0	0	0	0	0	0	0	0	0	0	0	0	0
54	PDL1-H233L		CD274	DR	7.4	7.4	FREQUENCY	0		0		1	1	1	1	1	1	0	0	0	0	0	0	1	1	1	0	0	0	0	0	0	1	1	1	1	1	1	0	0	0	1	1	1	1	1	1	1	1
54	MET-S1215G		MET	VUS-DR	2.08			1	CLINICAL	0		1	1	1	1	1	1	1	1	1	1	1	1	1	1	1	1	1	1	0	0	0	1	1	1	1	1	1	0	0	0	1	1	1	1	1	1	1	1
54	KDR-L31P		KDR	VUS-DR	0.48			1	PRECLINICAL	1		1	1	1	1	1	1	1	1	1	1	1	1	1	1	1	0	0	0	0	0	0	1	1	1	1	1	1	0	0	0	1	1	1	1	1	1	1	1
54	CIC-S1454L		CIC	VUS-DR	0.33			0		0		1	1	1	1	1	1	1	1	1	0	0	0	1	1	1	0	0	0	0	0	0	1	1	1	1	1	1	0	0	0	1	1	1	1	1	1	1	1
54	KMT2D-E3594D		KMT2D	VUS-DR	0.22			0		0		1	1	1	1	1	1	1	1	1	0	0	0	1	1	1	0	0	0	0	0	0	1	1	1	1	1	1	1	1	1	0	0	0	1	1	1	1	1
54	SAMD9L-V1488I		SAMD9L	VUS-DR	0.07			0		0		1	1	1	1	1	1	0	0	0	0	0	0	0	0	0	1	1	1	0	0	0	0	0	0	0	0	0	0	0	0	0	0	0	0	0	0	0	0
54	FOXO3-A341T		FOXO3	VUS-DR	0.01			0		0		1	1	1	0	0	0	1	1	1	0	0	0	0	0	0	0	0	0	0	0	0	1	1	1	1	1	1	0	0	0	0	0	0	0	0	0	0	0
54	PRDM2-E1261del		PRDM2	VUS-DR	0.01			0		0		1	1	1	0	0	0	0	0	0	0	0	0	0	0	0	0	0	0	0	0	0	0	0	0	0	0	0	0	0	0	0	0	0	0	0	0	0	0
54	RHBDF2-G8fs*50		RHBDF2	VUS-DR	0.01			0		0		1	1	1	1	1	1	0	0	0	0	0	0	0	0	0	1	1	1	0	0	0	0	0	0	1	1	1	0	0	0	0	0	0	0	0	0	0	0
55	BRCA1-P850fs*5		BRCA1	DR	24.72			1	CLINICAL	0	3	1	1	1	1	1	1	0	0	0	0	0	0	1	1	1	1	1	1	0	0	0	1	1	1	1	1	1	0	0	0	1	1	1	1	1	1	1	1
55	ALK-F1174L		ALK	DR	534.38	533.67	CLINICAL	1	PRECLINICAL	1	4	1	1	1	1	1	1	1	1	1	1	1	1	1	1	1	1	1	1	1	1	1	1	1	1	1	1	1	0	0	0	1	1	1	1	1	1	1	1
55	MSH6-N1136D		MSH6	VUS-DR	0.56			1	CLINICAL	0		1	1	1	1	1	1	1	1	1	0	0	0	1	1	1	1	1	1	1	1	1	1	1	1	1	1	1	1	1	1	1	1	1	1	1	1	1	1
55	SMO-R291Q		SMO	VUS-DR	0.54			1	PRECLINICAL	0		1	1	1	1	1	1	1	1	1	1	1	1	1	1	1	0	0	0	0	0	0	1	1	1	1	1	1	0	0	0	1	1	1	1	1	1	1	1
55	ZNF217-M410V		ZNF217	VUS-DR	0.25			0		1		1	1	1	1	1	1	0	0	0	0	0	0	1	1	1	0	0	0	0	0	0	1	1	1	1	1	1	0	0	0	0	0	0	0	0	0	1	1
55	EPAS1-Y214C		EPAS1	VUS-DR	0.22			0		0		1	1	1	0	0	0	0	0	0	0	0	0	0	0	0	0	0	0	0	0	0	0	0	0	1	1	1	0	0	0	0	0	0	0	0	0	0	0
55	WNK2-Q1379K		WNK2	VUS-DR	0.12			0		0		1	1	1	1	1	1	0	0	0	0	0	0	0	0	0	0	0	0	0	0	0	0	0	0	0	0	0	0	0	0	0	0	0	0	0	0	0	0
55	CSMD3-L3448P		CSMD3	VUS-DR	0.03			0		0		1	1	1	1	1	1	1	1	1	0	0	0	0	0	0	0	0	0	0	0	0	0	0	0	0	0	0	0	0	0	0	0	0	0	0	0	0	0
56	TP53-E286fs*19		TP53	DR	12.89			1	CLINICAL	1	3	1	1	1	1	1	1	1	1	1	1	1	1	1	1	1	1	1	1	1	1	1	1	1	1	1	1	1	1	1	1	1	1	1	1	1	1	1	1
56	H3-3A-K28M		H3-3A	DR	597.47	597.11	CLINICAL	1	PRECLINICAL	0	4	1	1	1	1	1	1	0	0	0	0	0	0	1	1	1	0	0	0	0	0	0	1	1	1	1	1	1	0	0	0	1	1	1	1	1	1	1	1
56	MUTYH-G396D		MUTYH	DR	19.96	19.95	CLINICAL	0		0		1	1	1	1	1	1	1	1	1	0	0	0	1	1	1	1	1	1	0	0	0	1	1	1	1	1	1	0	0	0	1	1	1	1	1	1	1	1
56	EPHA7-A245T		EPHA7	DR	0.15	0.01	FREQUENCY	0		0		1	1	1	1	1	1	1	1	1	0	0	0	0	0	0	0	0	0	0	0	0	0	0	0	0	0	0	0	0	0	0	0	0	0	0	0	0	0
56	LZTR1-R284C		LZTR1	DR	13.15	12.88	CLINICAL	0		0		1	1	1	1	1	1	0	0	0	0	0	0	0	0	0	1	1	1	1	1	1	0	0	0	1	1	1	0	0	0	0	0	0	0	0	0	0	0
56	TSC1-T690A		TSC1	VUS-DR	2.01			1	CLINICAL	0		1	1	1	1	1	1	1	1	1	0	0	0	1	1	1	1	1	1	1	1	1	1	1	1	1	1	1	0	0	0	1	1	1	1	1	1	1	1
56	CSF1R-P158L		CSF1R	VUS-DR	0.07			1	PRECLINICAL	0		1	1	1	1	1	1	1	1	1	1	1	1	1	1	1	0	0	0	0	0	0	1	1	1	1	1	1	1	1	1	1	1	1	1	1	1	1	1
56	ZFHX3-Q2014H		ZFHX3	VUS-DR	0.06			0		0		1	1	1	1	1	1	0	0	0	0	0	0	0	0	0	0	0	0	0	0	0	0	0	0	1	1	1	0	0	0	0	0	0	0	0	0	0	0
56	SPEN-L2582S		SPEN	VUS-DR	0.04			0		0		1	1	1	1	1	1	0	0	0	0	0	0	1	1	1	0	0	0	0	0	0	1	1	1	1	1	1	0	0	0	1	1	1	1	1	1	1	1
57	LRP1B-G3743S		LRP1B	DR	0.28	0	FREQUENCY	0		0		1	1	1	1	1	1	1	1	1	0	0	0	0	0	0	0	0	0	0	0	0	1	1	1	1	1	1	0	0	0	0	0	0	0	0	0	0	0
57	KIT-C844Y		KIT	DR	17.36	0	FREQUENCY	1	CLINICAL	1	3	1	1	1	1	1	1	1	1	1	1	1	1	1	1	1	1	1	1	0	0	0	1	1	1	1	1	1	1	1	1	1	1	1	1	1	1	1	1
57	KMT2C-L2653V		KMT2C	DR	1.74	0	FREQUENCY	0		1		1	1	1	1	1	1	1	1	1	0	0	0	1	1	1	0	0	0	0	0	0	1	1	1	1	1	1	1	1	1	1	1	1	1	1	1	0	0
57	FAT1-S3046F		FAT1	DR	1.64	0	FREQUENCY	0		0		1	1	1	1	1	1	0	0	0	0	0	0	0	0	0	0	0	0	0	0	0	0	0	0	1	1	1	0	0	0	0	0	0	1	1	1	0	0
57	TET2-R1572W		TET2	DR	0.1	0	FREQUENCY	0		0		1	1	1	1	1	1	1	1	1	0	0	0	1	1	1	0	0	0	0	0	0	1	1	1	1	1	1	1	1	1	1	1	1	1	1	1	1	1
57	FANCD2-H86Y		FANCD2	VUS-DR	0.06			1	PRECLINICAL	0		1	1	1	1	1	1	1	1	1	0	0	0	1	1	1	1	1	1	0	0	0	1	1	1	1	1	1	0	0	0	0	0	0	1	1	1	0	0
58	HIST1H3B-K28M		H3C2	DR	362.81	362.81	CLINICAL	1	PRECLINICAL	0	4	1	1	1	1	1	1	0	0	0	0	0	0	1	1	1	0	0	0	0	0	0	1	1	1	1	1	1	0	0	0	1	1	1	1	1	1	0	0
58	ERCC2-L461V		ERCC2	DR	41.78	41.45	CLINICAL	1	PRECLINICAL	0	4	1	1	1	1	1	1	1	1	1	0	0	0	1	1	1	1	1	1	0	0	0	1	1	1	1	1	1	0	0	0	0	0	0	1	1	1	0	0
58	ACVR1-G328E		ACVR1	DR	10.12	10.02	IN SILICO	1	PRECLINICAL	0	4	1	1	1	0	0	0	0	0	0	0	0	0	0	0	0	0	0	0	0	0	0	0	0	0	1	1	1	0	0	0	1	1	1	0	0	0	0	0
58	PIK3CA-E545K		PIK3CA	DR	206.14	189.4	CLINICAL	1	CLINICAL	1	3	1	1	1	1	1	1	1	1	1	1	1	1	1	1	1	0	0	0	0	0	0	1	1	1	1	1	1	0	0	0	1	1	1	1	1	1	1	1
58	KMT2C-P2279L		KMT2C	VUS-DR	1.74			0		1		1	1	1	1	1	1	1	1	1	0	0	0	1	1	1	0	0	0	0	0	0	1	1	1	1	1	1	1	1	1	1	1	1	1	1	1	0	0
58	GNAS-P376L		GNAS	VUS-DR	0.77			1	PRECLINICAL	0		1	1	1	1	1	1	1	1	1	1	1	1	1	1	1	0	0	0	0	0	0	1	1	1	1	1	1	0	0	0	1	1	1	1	1	1	1	1
58	SMARCB1-I63V		SMARCB1	VUS-DR	0.34			1	PRECLINICAL	0		1	1	1	1	1	1	1	1	1	1	1	1	1	1	1	1	1	1	1	1	1	1	1	1	1	1	1	0	0	0	1	1	1	1	1	1	1	1
58	LRP1B-T1043S		LRP1B	VUS-DR	0.28			0		0		1	1	1	1	1	1	1	1	1	0	0	0	0	0	0	0	0	0	0	0	0	1	1	1	1	1	1	0	0	0	0	0	0	0	0	0	0	0
58	FANCI-A1241T		FANCI	VUS-DR	0.21			1	PRECLINICAL	0		1	1	1	1	1	1	0	0	0	0	0	0	1	1	1	1	1	1	0	0	0	0	0	0	1	1	1	0	0	0	0	0	0	0	0	0	0	0
58	BCOR-R540Q		BCOR	VUS-DR	0.11			1	PRECLINICAL	0		1	1	1	1	1	1	0	0	0	0	0	0	1	1	1	0	0	0	0	0	0	1	1	1	1	1	1	1	1	1	1	1	1	1	1	1	1	1
58	LAMA2-T392I		LAMA2	VUS-DR	0.04			0		0		1	1	1	1	1	1	0	0	0	0	0	0	0	0	0	0	0	0	0	0	0	0	0	0	0	0	0	0	0	0	0	0	0	0	0	0	0	0
58	TP53BP1-R1753C		TP53BP1	VUS-DR	0.02			0		0		1	1	1	1	1	1	0	0	0	0	0	0	0	0	0	0	0	0	0	0	0	0	0	0	1	1	1	0	0	0	0	0	0	1	1	1	0	0
59	FAT1-V129L		FAT1	DR	1.63	0	FREQUENCY	0		0		1	1	1	1	1	1	0	0	0	0	0	0	0	0	0	0	0	0	0	0	0	0	0	0	1	1	1	0	0	0	0	0	0	1	1	1	0	0
59	ABL2-S12T		ABL2	DR	0.15	0	PRECLINICAL	0		0		1	1	1	1	1	1	1	1	1	0	0	0	1	1	1	0	0	0	0	0	0	1	1	1	1	1	1	0	0	0	0	0	0	0	0	0	0	0
59	PALB2-L35P		PALB2	DR	72.11	69.1	CLINICAL	1	CLINICAL	0	3	1	1	1	1	1	1	1	1	1	0	0	0	1	1	1	1	1	1	0	0	0	1	1	1	1	1	1	0	0	0	1	1	1	1	1	1	1	1
59	NT5C2-A451V		NT5C2	DR	0.81	0	FREQUENCY	0		0		1	1	1	1	1	1	0	0	0	0	0	0	0	0	0	0	0	0	0	0	0	1	1	1	1	1	1	1	1	1	0	0	0	1	1	1	1	1
59	CHEK2-I157T		CHEK2	DR	122.78	119.45	CLINICAL	1	CLINICAL	0	3	1	1	1	1	1	1	1	1	1	0	0	0	1	1	1	1	1	1	0	0	0	1	1	1	1	1	1	0	0	0	1	1	1	1	1	1	1	1
59	CREBBP-A1666T		CREBBP	DR	2.29	0	FREQUENCY	0		0		1	1	1	1	1	1	1	1	1	0	0	0	1	1	1	0	0	0	0	0	0	1	1	1	1	1	1	1	1	1	1	1	1	1	1	1	1	1
59	FANCA-S1088F		FANCA	DR	53.34	50.72	CLINICAL	1	CLINICAL	0	3	1	1	1	1	1	1	1	1	1	0	0	0	1	1	1	1	1	1	0	0	0	1	1	1	1	1	1	0	0	0	1	1	1	1	1	1	1	1
59	FAT1-I2718V		FAT1	DR	1.63	0	FREQUENCY	0		0		1	1	1	1	1	1	0	0	0	0	0	0	0	0	0	0	0	0	0	0	0	0	0	0	1	1	1	0	0	0	0	0	0	1	1	1	0	0
59	PTPN12-E706K		PTPN12	VUS-DR	1.53			1	PRECLINICAL	0		1	1	1	1	1	1	0	0	0	0	0	0	0	0	0	0	0	0	0	0	0	0	0	0	1	1	1	0	0	0	0	0	0	0	0	0	0	0
59	MSH2-Q61E		MSH2	VUS-DR	0.34			1	PRECLINICAL	0		1	1	1	1	1	1	1	1	1	0	0	0	1	1	1	1	1	1	1	1	1	1	1	1	1	1	1	1	1	1	1	1	1	1	1	1	1	1
59	WNK2-S1877L		WNK2	VUS-DR	0.14			0		0		1	1	1	1	1	1	0	0	0	0	0	0	0	0	0	0	0	0	0	0	0	0	0	0	0	0	0	0	0	0	0	0	0	0	0	0	0	0
59	BCOR-P1378S		BCOR	VUS-DR	0.1			1	PRECLINICAL	0		1	1	1	1	1	1	0	0	0	0	0	0	1	1	1	0	0	0	0	0	0	1	1	1	1	1	1	1	1	1	1	1	1	1	1	1	1	1
59	ZMYM3-N789K		ZMYM3	VUS-DR	0.1			1	PRECLINICAL	0		1	1	1	1	1	1	0	0	0	0	0	0	0	0	0	0	0	0	0	0	0	0	0	0	0	0	0	0	0	0	0	0	0	0	0	0	0	0
60	SPEN-A2832T		SPEN	DR	0.04	0	FREQUENCY	0		0		1	1	1	1	1	1	0	0	0	0	0	0	1	1	1	0	0	0	0	0	0	1	1	1	1	1	1	0	0	0	1	1	1	1	1	1	1	1
60	PRF1-K285del		PRF1	DR	4.96	5	CLINICAL	0		0		1	1	1	1	1	1	0	0	0	0	0	0	0	0	0	1	1	1	1	1	1	1	1	1	0	0	0	0	0	0	0	0	0	1	1	1	0	0
60	KEAP1-V369A		KEAP1	DR	5.28	4.55	PRECLINICAL	0		0		1	1	1	1	1	1	1	1	1	0	0	0	1	1	1	0	0	0	0	0	0	1	1	1	1	1	1	0	0	0	1	1	1	1	1	1	1	1
60	PRDM2-D283Efs*2		PRDM2	DR	0.02	0.01	FREQUENCY	0		0		1	1	1	0	0	0	0	0	0	0	0	0	0	0	0	0	0	0	0	0	0	0	0	0	0	0	0	0	0	0	0	0	0	0	0	0	0	0
60	FLI1-TRANSLOCATION-MUTANT	1	FLI1	DR	89.31		PRECLINICAL	1	PRECLINICAL	0	4	1	1	1	0	1	0	1	1	0	0	1	0	1	1	0	0	1	0	0	1	0	1	1	0	1	1	0	0	1	0	0	1	0	0	1	0	0	1
60	LRP1B-N2723K		LRP1B	VUS-DR	0.26			0		0		1	1	1	1	1	1	1	1	1	0	0	0	0	0	0	0	0	0	0	0	0	1	1	1	1	1	1	0	0	0	0	0	0	0	0	0	0	0
60	BCLAF1-G397E		BCLAF1	VUS-DR	0.2			0		1		1	1	1	0	0	0	0	0	0	0	0	0	0	0	0	0	0	0	0	0	0	0	0	0	0	0	0	0	0	0	0	0	0	0	0	0	0	0
60	PTPN13-A309T		PTPN13	VUS-DR	0.1			1	PRECLINICAL	0		1	1	1	0	0	0	0	0	0	0	0	0	0	0	0	0	0	0	0	0	0	0	0	0	0	0	0	0	0	0	0	0	0	0	0	0	0	0
61	AXIN1-G650S		AXIN1	DR	2.99	2.97	IN SILICO	0		0		1	1	1	1	1	1	0	0	0	0	0	0	1	1	1	0	0	0	0	0	0	1	1	1	1	1	1	0	0	0	1	1	1	1	1	1	1	1
61	NOTCH2-A3V		NOTCH2	DR	0.02	0.02	FREQUENCY	0		0		1	1	1	1	1	1	1	1	1	0	0	0	1	1	1	0	0	0	0	0	0	1	1	1	1	1	1	0	0	0	1	1	1	1	1	1	1	1
61	SUFU-M443I		SUFU	VUS-DR	1.95			0		1		1	1	1	1	1	1	1	1	1	0	0	0	1	1	1	1	1	1	1	1	1	1	1	1	1	1	1	0	0	0	1	1	1	1	1	1	1	1
61	POLE-G1278R		POLE	VUS-DR	1.75			1	CLINICAL	0		1	1	1	1	1	1	0	0	0	0	0	0	0	0	0	1	1	1	0	0	0	1	1	1	1	1	1	0	0	0	0	0	0	1	1	1	1	1
61	RICTOR-L406F		RICTOR	VUS-DR	0.31			0		0		1	1	1	1	1	1	0	0	0	0	0	0	1	1	1	0	0	0	0	0	0	1	1	1	1	1	1	0	0	0	1	1	1	1	1	1	1	1
61	CSMD3-R1444W		CSMD3	VUS-DR	0.03			0		0		1	1	1	1	1	1	1	1	1	0	0	0	0	0	0	0	0	0	0	0	0	0	0	0	0	0	0	0	0	0	0	0	0	0	0	0	0	0
61	EP300-Q1997R		EP300	VUS-DR	0.03			0		0		1	1	1	1	1	1	1	1	1	0	0	0	1	1	1	0	0	0	0	0	0	1	1	1	1	1	1	1	1	1	1	1	1	1	1	1	1	1
62	KMT2C-L804V		KMT2C	DR	1.75	0	FREQUENCY	0		1		1	1	1	1	1	1	1	1	1	0	0	0	1	1	1	0	0	0	0	0	0	1	1	1	1	1	1	1	1	1	1	1	1	1	1	1	0	0
62	MYCN-AMPLIFICATION-MUTANT	1	MYCN	DR	86.93		CLINICAL	1	PRECLINICAL	1	4	1	1	1	1	1	0	1	1	0	0	1	0	1	1	0	0	1	0	0	1	0	1	1	0	1	1	0	0	1	0	1	1	0	1	1	0	1	1
62	ROS1-G365A		ROS1	DR	4.99	5	CLINICAL	0		0		1	1	1	1	1	1	1	1	1	0	0	0	1	1	1	0	0	0	0	0	0	1	1	1	1	1	1	0	0	0	1	1	1	1	1	1	1	1
62	FANCC-G472R		FANCC	VUS-DR	0.32			1	PRECLINICAL	0		1	1	1	1	1	1	1	1	1	0	0	0	1	1	1	1	1	1	0	0	0	1	1	1	1	1	1	0	0	0	1	1	1	1	1	1	1	1
62	LRP1B-R2843G		LRP1B	VUS-DR	0.27			0		0		1	1	1	1	1	1	1	1	1	0	0	0	0	0	0	0	0	0	0	0	0	1	1	1	1	1	1	0	0	0	0	0	0	0	0	0	0	0
62	TRRAP-G1627S		TRRAP	VUS-DR	0.25			0		0		1	1	1	1	1	1	1	1	1	0	0	0	1	1	1	0	0	0	0	0	0	1	1	1	1	1	1	0	0	0	0	0	0	0	0	0	0	0
62	POLQ-L2538V		POLQ	VUS-DR	0.21			1	PRECLINICAL	0		1	1	1	0	0	0	0	0	0	0	0	0	1	1	1	0	0	0	0	0	0	0	0	0	1	1	1	0	0	0	0	0	0	0	0	0	0	0
62	POLQ-C247F		POLQ	VUS-DR	0.21			1	PRECLINICAL	0		1	1	1	0	0	0	0	0	0	0	0	0	1	1	1	0	0	0	0	0	0	0	0	0	1	1	1	0	0	0	0	0	0	0	0	0	0	0
62	POLQ-A581V		POLQ	VUS-DR	0.21			1	PRECLINICAL	0		1	1	1	0	0	0	0	0	0	0	0	0	1	1	1	0	0	0	0	0	0	0	0	0	1	1	1	0	0	0	0	0	0	0	0	0	0	0
62	POLQ-A2304V		POLQ	VUS-DR	0.21			1	PRECLINICAL	0		1	1	1	0	0	0	0	0	0	0	0	0	1	1	1	0	0	0	0	0	0	0	0	0	1	1	1	0	0	0	0	0	0	0	0	0	0	0
62	WNK2-Q1379K		WNK2	VUS-DR	0.12			0		0		1	1	1	1	1	1	0	0	0	0	0	0	0	0	0	0	0	0	0	0	0	0	0	0	0	0	0	0	0	0	0	0	0	0	0	0	0	0
62	CHD2-H1737Q		CHD2	VUS-DR	0.08			0		0		1	1	1	1	1	1	0	0	0	0	0	0	1	1	1	0	0	0	0	0	0	0	0	0	1	1	1	0	0	0	0	0	0	0	0	0	0	0
62	SAMD9L-G639E		SAMD9L	VUS-DR	0.07			0		0		1	1	1	1	1	1	0	0	0	0	0	0	0	0	0	1	1	1	0	0	0	0	0	0	0	0	0	0	0	0	0	0	0	0	0	0	0	0
62	CBLC-K153T		CBLC	VUS-DR	0.05			1	PRECLINICAL	0		1	1	1	1	1	1	0	0	0	0	0	0	0	0	0	0	0	0	0	0	0	1	1	1	1	1	1	0	0	0	0	0	0	1	1	1	0	0
62	CLTCL1-V44F		CLTCL1	VUS-DR	0.02			0		0		1	1	1	0	0	0	0	0	0	0	0	0	0	0	0	0	0	0	0	0	0	1	1	1	0	0	0	0	0	0	0	0	0	1	1	1	0	0
62	FOXO3-A140V		FOXO3	VUS-DR	0.01			0		0		1	1	1	0	0	0	1	1	1	0	0	0	0	0	0	0	0	0	0	0	0	1	1	1	1	1	1	0	0	0	0	0	0	0	0	0	0	0
63	TNFAIP3-A717T		TNFAIP3	DR	4.63	4.62	FREQUENCY	0		0		1	1	1	1	1	1	1	1	1	0	0	0	1	1	1	0	0	0	0	0	0	1	1	1	1	1	1	0	0	0	1	1	1	1	1	1	1	1
63	ARHGEF12-Y973F		ARHGEF12	DR	1	1	IN SILICO	0		0		1	1	1	0	0	0	0	0	0	0	0	0	0	0	0	0	0	0	0	0	0	1	1	1	0	0	0	0	0	0	0	0	0	0	0	0	0	0
63	PRF1-K285del		PRF1	DR	4.96	5	CLINICAL	0		0		1	1	1	1	1	1	0	0	0	0	0	0	0	0	0	1	1	1	1	1	1	1	1	1	0	0	0	0	0	0	0	0	0	1	1	1	0	0
63	FAT1-T2369P		FAT1	VUS-DR	1.63			0		0		1	1	1	1	1	1	0	0	0	0	0	0	0	0	0	0	0	0	0	0	0	0	0	0	1	1	1	0	0	0	0	0	0	1	1	1	0	0
63	FAT1-D2274E		FAT1	VUS-DR	1.63			0		0		1	1	1	1	1	1	0	0	0	0	0	0	0	0	0	0	0	0	0	0	0	0	0	0	1	1	1	0	0	0	0	0	0	1	1	1	0	0
63	FAT1-A1564T		FAT1	VUS-DR	1.63			0		0		1	1	1	1	1	1	0	0	0	0	0	0	0	0	0	0	0	0	0	0	0	0	0	0	1	1	1	0	0	0	0	0	0	1	1	1	0	0
63	HLA-A-R38W		HLA-A	VUS-DR	0.35			0		0		1	1	1	0	0	0	0	0	0	0	0	0	1	1	1	0	0	0	0	0	0	0	0	0	1	1	1	0	0	0	0	0	0	0	0	0	0	0
63	TRRAP-V3428I		TRRAP	VUS-DR	0.33			0		0		1	1	1	1	1	1	1	1	1	0	0	0	1	1	1	0	0	0	0	0	0	1	1	1	1	1	1	0	0	0	0	0	0	0	0	0	0	0
63	ZNF217-N605H		ZNF217	VUS-DR	0.25			0		1		1	1	1	1	1	1	0	0	0	0	0	0	1	1	1	0	0	0	0	0	0	1	1	1	1	1	1	0	0	0	0	0	0	0	0	0	1	1
63	ABL2-A1014T		ABL2	VUS-DR	0.15			0		0		1	1	1	1	1	1	1	1	1	0	0	0	1	1	1	0	0	0	0	0	0	1	1	1	1	1	1	0	0	0	0	0	0	0	0	0	0	0
63	EPHA7-P278S		EPHA7	VUS-DR	0.14			0		0		1	1	1	1	1	1	1	1	1	0	0	0	0	0	0	0	0	0	0	0	0	0	0	0	0	0	0	0	0	0	0	0	0	0	0	0	0	0
63	EPHA7-I138V		EPHA7	VUS-DR	0.14			0		0		1	1	1	1	1	1	1	1	1	0	0	0	0	0	0	0	0	0	0	0	0	0	0	0	0	0	0	0	0	0	0	0	0	0	0	0	0	0
63	PLCG2-E565D		PLCG2	VUS-DR	0.12			0		1		1	1	1	1	1	1	0	0	0	0	0	0	0	0	0	0	0	0	0	0	0	0	0	0	1	1	1	0	0	0	0	0	0	0	0	0	0	0
63	FANCE-P18S		FANCE	VUS-DR	0.08			1	PRECLINICAL	0		1	1	1	1	1	1	0	0	0	0	0	0	1	1	1	1	1	1	0	0	0	1	1	1	1	1	1	0	0	0	0	0	0	1	1	1	0	0
63	CSMD3-E13D		CSMD3	VUS-DR	0.03			0		0		1	1	1	1	1	1	1	1	1	0	0	0	0	0	0	0	0	0	0	0	0	0	0	0	0	0	0	0	0	0	0	0	0	0	0	0	0	0
64	ALK-F1174C		ALK	DR	186.02	186.02	CLINICAL	1	CLINICAL	1	3	1	1	1	1	1	1	1	1	1	1	1	1	1	1	1	1	1	1	1	1	1	1	1	1	1	1	1	0	0	0	1	1	1	1	1	1	1	1
64	FAT1-V129L		FAT1	DR	1.53	0	FREQUENCY	0		0		1	1	1	1	1	1	0	0	0	0	0	0	0	0	0	0	0	0	0	0	0	0	0	0	1	1	1	0	0	0	0	0	0	1	1	1	0	0
64	NSD1-R1778*		NSD1	DR	5.44	5	CLINICAL	1	PRECLINICAL	0	4	1	1	1	1	1	1	1	1	1	0	0	0	1	1	1	1	1	1	1	1	1	1	1	1	1	1	1	1	1	1	0	0	0	0	0	0	0	0
64	ERBB3-S1119C		ERBB3	VUS-DR	2.94			1	CLINICAL	1		1	1	1	1	1	1	1	1	1	0	0	0	1	1	1	0	0	0	0	0	0	1	1	1	1	1	1	0	0	0	1	1	1	1	1	1	1	1
64	PTCH1-A578V		PTCH1	VUS-DR	1.72			1	CLINICAL	0		1	1	1	1	1	1	1	1	1	0	0	0	1	1	1	1	1	1	1	1	1	1	1	1	1	1	1	0	0	0	1	1	1	1	1	1	1	1
64	NT5C2-R442C		NT5C2	VUS-DR	0.81			0		0		1	1	1	1	1	1	0	0	0	0	0	0	0	0	0	0	0	0	0	0	0	1	1	1	1	1	1	1	1	1	0	0	0	1	1	1	1	1
64	mTOR-V1885I		mTOR	VUS-DR	0.77			1	PRECLINICAL	0		1	1	1	1	1	1	1	1	1	0	0	0	1	1	1	0	0	0	0	0	0	1	1	1	1	1	1	0	0	0	1	1	1	1	1	1	1	1
64	DAXX-R275C		DAXX	VUS-DR	0.35			0		0		1	1	1	1	1	1	1	1	1	0	0	0	1	1	1	0	0	0	0	0	0	1	1	1	1	1	1	0	0	0	1	1	1	1	1	1	1	1
64	SETD2-M1080I		SETD2	VUS-DR	0.24			0		0		1	1	1	1	1	1	1	1	1	0	0	0	1	1	1	0	0	0	0	0	0	1	1	1	1	1	1	1	1	1	1	1	1	1	1	1	1	1
64	PDGFRB-R502W		PDGFRB	VUS-DR	0.17			1	PRECLINICAL	0		1	1	1	1	1	1	1	1	1	0	0	0	1	1	1	0	0	0	0	0	0	1	1	1	1	1	1	0	0	0	1	1	1	1	1	1	1	1
64	MRE11-I120V		MRE11	VUS-DR	0.06			1	PRECLINICAL	0		1	1	1	1	1	1	1	1	1	0	0	0	1	1	1	1	1	1	0	0	0	1	1	1	1	1	1	0	0	0	1	1	1	1	1	1	1	1
64	ZFHX3-G3517D		ZFHX3	VUS-DR	0.06			0		0		1	1	1	1	1	1	0	0	0	0	0	0	0	0	0	0	0	0	0	0	0	0	0	0	1	1	1	0	0	0	0	0	0	0	0	0	0	0
64	ZFHX3-E460Q		ZFHX3	VUS-DR	0.06			0		0		1	1	1	1	1	1	0	0	0	0	0	0	0	0	0	0	0	0	0	0	0	0	0	0	1	1	1	0	0	0	0	0	0	0	0	0	0	0
64	LTK-G129D		LTK	VUS-DR	0.05			0		0		1	1	1	1	1	1	1	1	1	0	0	0	0	0	0	0	0	0	0	0	0	0	0	0	1	1	1	0	0	0	0	0	0	0	0	0	1	1
64	TET2-G1754D		TET2	VUS-DR	0.04			0		0		1	1	1	1	1	1	1	1	1	0	0	0	1	1	1	0	0	0	0	0	0	1	1	1	1	1	1	1	1	1	1	1	1	1	1	1	1	1
64	AXIN1-V756M		AXIN1	VUS-DR	0.02			0		0		1	1	1	1	1	1	0	0	0	0	0	0	1	1	1	0	0	0	0	0	0	1	1	1	1	1	1	0	0	0	1	1	1	1	1	1	1	1
65	KNSTRN-A40E		KNSTRN	DR	26.7	26.7	PRECLINICAL	0		0		1	1	1	1	1	1	0	0	0	0	0	0	0	0	0	0	0	0	0	0	0	0	0	0	1	1	1	0	0	0	0	0	0	0	0	0	0	0
65	FAT1-I2718V		FAT1	DR	1.53	0	FREQUENCY	0		0		1	1	1	1	1	1	0	0	0	0	0	0	0	0	0	0	0	0	0	0	0	0	0	0	1	1	1	0	0	0	0	0	0	1	1	1	0	0
65	NKX2-8-S62T		NKX2-8	DR	3.7	3.7	IN SILICO	0		0		1	1	1	1	1	1	0	0	0	0	0	0	0	0	0	0	0	0	0	0	0	0	0	0	0	0	0	0	0	0	0	0	0	0	0	0	0	0
65	POLQ-A2464T		POLQ	DR	1.21	1	IN SILICO	1	PRECLINICAL	0	4	1	1	1	0	0	0	0	0	0	0	0	0	1	1	1	0	0	0	0	0	0	0	0	0	1	1	1	0	0	0	0	0	0	0	0	0	0	0
65	JAK1-R506C		JAK1	VUS-DR	0.27			1	PRECLINICAL	1		1	1	1	1	1	1	1	1	1	0	0	0	1	1	1	0	0	0	0	0	0	1	1	1	1	1	1	1	1	1	1	1	1	1	1	1	1	1
65	SAMD9L-A522V		SAMD9L	VUS-DR	0.07			0		0		1	1	1	1	1	1	0	0	0	0	0	0	0	0	0	1	1	1	0	0	0	0	0	0	0	0	0	0	0	0	0	0	0	0	0	0	0	0
65	ZFHX3-S3177L		ZFHX3	VUS-DR	0.06			0		0		1	1	1	1	1	1	0	0	0	0	0	0	0	0	0	0	0	0	0	0	0	0	0	0	1	1	1	0	0	0	0	0	0	0	0	0	0	0
65	LTK-R243Q		LTK	VUS-DR	0.05			0		0		1	1	1	1	1	1	1	1	1	0	0	0	0	0	0	0	0	0	0	0	0	0	0	0	1	1	1	0	0	0	0	0	0	0	0	0	1	1
65	KNSTRN-S232G		KNSTRN	VUS-DR	0.03			0		0		1	1	1	1	1	1	0	0	0	0	0	0	0	0	0	0	0	0	0	0	0	0	0	0	1	1	1	0	0	0	0	0	0	0	0	0	0	0
65	KNSTRN-R75L		KNSTRN	VUS-DR	0.03			0		0		1	1	1	1	1	1	0	0	0	0	0	0	0	0	0	0	0	0	0	0	0	0	0	0	1	1	1	0	0	0	0	0	0	0	0	0	0	0
65	KNSTRN-P92S		KNSTRN	VUS-DR	0.03			0		0		1	1	1	1	1	1	0	0	0	0	0	0	0	0	0	0	0	0	0	0	0	0	0	0	1	1	1	0	0	0	0	0	0	0	0	0	0	0
65	PRDM2-T496S		PRDM2	VUS-DR	0.01			0		0		1	1	1	0	0	0	0	0	0	0	0	0	0	0	0	0	0	0	0	0	0	0	0	0	0	0	0	0	0	0	0	0	0	0	0	0	0	0
65	PRDM2-C334Y		PRDM2	VUS-DR	0.01			0		0		1	1	1	0	0	0	0	0	0	0	0	0	0	0	0	0	0	0	0	0	0	0	0	0	0	0	0	0	0	0	0	0	0	0	0	0	0	0
66	ERCC5-Q680*		ERCC5	DR	0.13			0		0		1	1	1	1	1	1	1	1	1	0	0	0	0	0	0	1	1	1	0	0	0	1	1	1	1	1	1	0	0	0	0	0	0	1	1	1	0	0
66	PTPN13-R2210Q		PTPN13	DR	0.1	0	FREQUENCY	1	PRECLINICAL	0	4	1	1	1	0	0	0	0	0	0	0	0	0	0	0	0	0	0	0	0	0	0	0	0	0	0	0	0	0	0	0	0	0	0	0	0	0	0	0
66	DICER1-G1809R		DICER1	DR	23.14	22.01	CLINICAL	0		0		1	1	1	1	1	1	1	1	1	0	0	0	0	0	0	1	1	1	1	1	1	1	1	1	1	1	1	0	0	0	1	1	1	1	1	1	0	0
66	ZFHX3-R314Q		ZFHX3	DR	0.06	0	FREQUENCY	0		0		1	1	1	1	1	1	0	0	0	0	0	0	0	0	0	0	0	0	0	0	0	0	0	0	1	1	1	0	0	0	0	0	0	0	0	0	0	0
66	DNMT3A-P385L		DNMT3A	DR	3.33	2.68	IN SILICO	0		1		1	1	1	1	1	1	1	1	1	0	0	0	1	1	1	0	0	0	0	0	0	1	1	1	1	1	1	1	1	1	1	1	1	1	1	1	1	1
66	FANCA-R361G		FANCA	VUS-DR	2.67			1	CLINICAL	0		1	1	1	1	1	1	1	1	1	0	0	0	1	1	1	1	1	1	0	0	0	1	1	1	1	1	1	0	0	0	1	1	1	1	1	1	1	1
66	GNAS-A367V		GNAS	VUS-DR	0.77			1	PRECLINICAL	0		1	1	1	1	1	1	1	1	1	1	1	1	1	1	1	0	0	0	0	0	0	1	1	1	1	1	1	0	0	0	1	1	1	1	1	1	1	1
66	SMO-P698R		SMO	VUS-DR	0.54			1	PRECLINICAL	0		1	1	1	1	1	1	1	1	1	1	1	1	1	1	1	0	0	0	0	0	0	1	1	1	1	1	1	0	0	0	1	1	1	1	1	1	1	1
66	RANBP2-A1924V		RANBP2	VUS-DR	0.09			0		0		1	1	1	1	1	1	0	0	0	0	0	0	0	0	0	0	0	0	0	0	0	0	0	0	0	0	0	0	0	0	0	0	0	0	0	0	0	0
66	CLTCL1-V44F		CLTCL1	VUS-DR	0.02			0		0		1	1	1	0	0	0	0	0	0	0	0	0	0	0	0	0	0	0	0	0	0	1	1	1	0	0	0	0	0	0	0	0	0	1	1	1	0	0
66	RAD54L-C193*		RAD54L	DR	0.32			1	PRECLINICAL	0	4	1	1	1	1	1	1	0	0	0	0	0	0	0	0	0	0	0	0	0	0	0	0	0	0	1	1	1	0	0	0	0	0	0	1	1	1	1	1
67	CSMD3-S3619Y		CSMD3	DR	0.03	0	FREQUENCY	0		0		1	1	1	1	1	1	1	1	1	0	0	0	0	0	0	0	0	0	0	0	0	0	0	0	0	0	0	0	0	0	0	0	0	0	0	0	0	0
67	LZTR1-R340*		LZTR1	DR	17.21	15	CLINICAL	1	PRECLINICAL	1	4	1	1	1	1	1	1	0	0	0	0	0	0	0	0	0	1	1	1	1	1	1	0	0	0	1	1	1	0	0	0	0	0	0	0	0	0	0	0
67	PDGFRA-T782M		PDGFRA	VUS-DR	3.38			1	CLINICAL	1		1	1	1	1	1	1	1	1	1	1	1	1	1	1	1	1	1	1	0	0	0	1	1	1	1	1	1	1	1	1	1	1	1	1	1	1	1	1
67	CREBBP-I419V		CREBBP	VUS-DR	2.29			0		0		1	1	1	1	1	1	1	1	1	0	0	0	1	1	1	0	0	0	0	0	0	1	1	1	1	1	1	1	1	1	1	1	1	1	1	1	1	1
67	FAT1-P4169A		FAT1	VUS-DR	1.53			0		0		1	1	1	1	1	1	0	0	0	0	0	0	0	0	0	0	0	0	0	0	0	0	0	0	1	1	1	0	0	0	0	0	0	1	1	1	0	0
67	RAD51B-S122G		RAD51B	VUS-DR	0.4			1	CLINICAL	0		1	1	1	1	1	1	0	0	0	0	0	0	1	1	1	0	0	0	0	0	0	1	1	1	1	1	1	0	0	0	0	0	0	1	1	1	1	1
67	LRP1B-A3178T		LRP1B	VUS-DR	0.27			0		0		1	1	1	1	1	1	1	1	1	0	0	0	0	0	0	0	0	0	0	0	0	1	1	1	1	1	1	0	0	0	0	0	0	0	0	0	0	0
67	WNK2-R974Q		WNK2	VUS-DR	0.12			0		0		1	1	1	1	1	1	0	0	0	0	0	0	0	0	0	0	0	0	0	0	0	0	0	0	0	0	0	0	0	0	0	0	0	0	0	0	0	0
67	RANBP2-S217P		RANBP2	VUS-DR	0.08			0		0		1	1	1	1	1	1	0	0	0	0	0	0	0	0	0	0	0	0	0	0	0	0	0	0	0	0	0	0	0	0	0	0	0	0	0	0	0	0
67	ZFHX3-Y865C		ZFHX3	VUS-DR	0.06			0		0		1	1	1	1	1	1	0	0	0	0	0	0	0	0	0	0	0	0	0	0	0	0	0	0	1	1	1	0	0	0	0	0	0	0	0	0	0	0
67	LTK-G269W		LTK	VUS-DR	0.05			0		0		1	1	1	1	1	1	1	1	1	0	0	0	0	0	0	0	0	0	0	0	0	0	0	0	1	1	1	0	0	0	0	0	0	0	0	0	1	1
67	LAMA2-H1562R		LAMA2	VUS-DR	0.04			0		0		1	1	1	1	1	1	0	0	0	0	0	0	0	0	0	0	0	0	0	0	0	0	0	0	0	0	0	0	0	0	0	0	0	0	0	0	0	0
68	HLA-A-R38W		HLA-A	VUS-DR	0.36			0		0		1	1	1	0	0	0	0	0	0	0	0	0	1	1	1	0	0	0	0	0	0	0	0	0	1	1	1	0	0	0	0	0	0	0	0	0	0	0
68	SDHB-R177H		SDHB	VUS-DR	0.35			1	CLINICAL	0		1	1	1	1	1	1	1	1	1	0	0	0	1	1	1	1	1	1	1	1	1	1	1	1	1	1	1	0	0	0	1	1	1	1	1	1	1	1
68	SAMD9L-E210G		SAMD9L	VUS-DR	0.07			0		0		1	1	1	1	1	1	0	0	0	0	0	0	0	0	0	1	1	1	0	0	0	0	0	0	0	0	0	0	0	0	0	0	0	0	0	0	0	0
68	MRE11-V432I		MRE11	VUS-DR	0.06			1	PRECLINICAL	0		1	1	1	1	1	1	1	1	1	0	0	0	1	1	1	1	1	1	0	0	0	1	1	1	1	1	1	0	0	0	1	1	1	1	1	1	1	1
68	NELL2-P783A		NELL2	VUS-DR	0.02			0		0		1	1	1	1	1	1	0	0	0	0	0	0	0	0	0	0	0	0	0	0	0	0	0	0	0	0	0	0	0	0	0	0	0	0	0	0	0	0
69	KNSTRN-A40E		KNSTRN	DR	26.7	26.7	PRECLINICAL	0		0		1	1	1	1	1	1	0	0	0	0	0	0	0	0	0	0	0	0	0	0	0	0	0	0	1	1	1	0	0	0	0	0	0	0	0	0	0	0
69	ERBB3-S1119C		ERBB3	DR	8.84	5.89	CLINICAL	1	CLINICAL	1	3	1	1	1	1	1	1	1	1	1	0	0	0	1	1	1	0	0	0	0	0	0	1	1	1	1	1	1	0	0	0	1	1	1	1	1	1	1	1
69	PTPN13-T2386I		PTPN13	DR	26.07	26	PRECLINICAL	1	PRECLINICAL	0	4	1	1	1	0	0	0	0	0	0	0	0	0	0	0	0	0	0	0	0	0	0	0	0	0	0	0	0	0	0	0	0	0	0	0	0	0	0	0
69	EWS-TRANSLOCATION-MUTANT	1	EWSR1	DR	80.25		PRECLINICAL	1	PRECLINICAL	0	4	1	1	1	0	1	0	0	1	0	0	1	0	1	1	0	0	1	0	0	1	0	1	1	0	1	1	0	0	1	0	0	1	0	1	1	0	0	1
69	STAG2-R807C		STAG2	VUS-DR	2.62			1	PRECLINICAL	1		1	1	1	1	1	1	0	0	0	0	0	0	1	1	1	0	0	0	0	0	0	1	1	1	1	1	1	1	1	1	1	1	1	1	1	1	1	1
69	BAP1-I465V		BAP1	VUS-DR	0.95			1	CLINICAL	0		1	1	1	1	1	1	1	1	1	0	0	0	1	1	1	1	1	1	1	1	1	1	1	1	1	1	1	0	0	0	1	1	1	1	1	1	1	1
69	SDHB-S163P		SDHB	VUS-DR	0.33			1	CLINICAL	0		1	1	1	1	1	1	1	1	1	0	0	0	1	1	1	1	1	1	1	1	1	1	1	1	1	1	1	0	0	0	1	1	1	1	1	1	1	1
69	BRIP1-R1035C		BRIP1	VUS-DR	0.3			1	PRECLINICAL	0		1	1	1	1	1	1	1	1	1	0	0	0	1	1	1	1	1	1	0	0	0	1	1	1	1	1	1	0	0	0	1	1	1	1	1	1	1	1
69	LRP1B-G3615A		LRP1B	VUS-DR	0.27			0		0		1	1	1	1	1	1	1	1	1	0	0	0	0	0	0	0	0	0	0	0	0	1	1	1	1	1	1	0	0	0	0	0	0	0	0	0	0	0
69	LRP1B-Q3140R		LRP1B	VUS-DR	0.27			0		0		1	1	1	1	1	1	1	1	1	0	0	0	0	0	0	0	0	0	0	0	0	1	1	1	1	1	1	0	0	0	0	0	0	0	0	0	0	0
69	ZNF217-T548I		ZNF217	VUS-DR	0.25			0		1		1	1	1	1	1	1	0	0	0	0	0	0	1	1	1	0	0	0	0	0	0	1	1	1	1	1	1	0	0	0	0	0	0	0	0	0	1	1
69	NCOR1-V1878I		NCOR1	VUS-DR	0.24			0		0		1	1	1	1	1	1	0	0	0	0	0	0	1	1	1	0	0	0	0	0	0	0	0	0	1	1	1	0	0	0	0	0	0	1	1	1	0	0
69	ABL2-P608S		ABL2	VUS-DR	0.15			0		0		1	1	1	1	1	1	1	1	1	0	0	0	1	1	1	0	0	0	0	0	0	1	1	1	1	1	1	0	0	0	0	0	0	0	0	0	0	0
69	BRD4-V583L		BRD4	VUS-DR	0.13			0		0		1	1	1	1	1	1	0	0	0	0	0	0	1	1	1	0	0	0	0	0	0	1	1	1	1	1	1	0	0	0	1	1	1	1	1	1	1	1
69	ZFHX3-A177V		ZFHX3	VUS-DR	0.06			0		0		1	1	1	1	1	1	0	0	0	0	0	0	0	0	0	0	0	0	0	0	0	0	0	0	1	1	1	0	0	0	0	0	0	0	0	0	0	0
69	KNSTRN-R75L		KNSTRN	VUS-DR	0.03			0		0		1	1	1	1	1	1	0	0	0	0	0	0	0	0	0	0	0	0	0	0	0	0	0	0	1	1	1	0	0	0	0	0	0	0	0	0	0	0
69	KNSTRN-P92S		KNSTRN	VUS-DR	0.03			0		0		1	1	1	1	1	1	0	0	0	0	0	0	0	0	0	0	0	0	0	0	0	0	0	0	1	1	1	0	0	0	0	0	0	0	0	0	0	0
69	KNSTRN-S232G		KNSTRN	VUS-DR	0.03			0		0		1	1	1	1	1	1	0	0	0	0	0	0	0	0	0	0	0	0	0	0	0	0	0	0	1	1	1	0	0	0	0	0	0	0	0	0	0	0
69	PRDM2-V1085A		PRDM2	VUS-DR	0.01			0		0		1	1	1	0	0	0	0	0	0	0	0	0	0	0	0	0	0	0	0	0	0	0	0	0	0	0	0	0	0	0	0	0	0	0	0	0	0	0
69	SPEN-Q531fs*5		SPEN	DR	0.03			0		0		1	1	1	1	1	1	0	0	0	0	0	0	1	1	1	0	0	0	0	0	0	1	1	1	1	1	1	0	0	0	1	1	1	1	1	1	1	1
70	RECQL4-Q907*		RECQL4	DR	0.29			1	PRECLINICAL	0	4	1	1	1	1	1	1	1	1	1	0	0	0	0	0	0	1	1	1	1	1	1	1	1	1	1	1	1	0	0	0	0	0	0	1	1	1	0	0
70	DAXX-A486G		DAXX	DR	0.48	0.01	FREQUENCY	0		0		1	1	1	1	1	1	1	1	1	0	0	0	1	1	1	0	0	0	0	0	0	1	1	1	1	1	1	0	0	0	1	1	1	1	1	1	1	1
70	BRCA1-Q1756fs*74		BRCA1	DR	46.82	20	CLINICAL	1	CLINICAL	0	3	1	1	1	1	1	1	0	0	0	0	0	0	1	1	1	1	1	1	0	0	0	1	1	1	1	1	1	0	0	0	1	1	1	1	1	1	1	1
70	KMT2D-R3727C		KMT2D	DR	0.14	0	FREQUENCY	0		0		1	1	1	1	1	1	1	1	1	0	0	0	1	1	1	0	0	0	0	0	0	1	1	1	1	1	1	1	1	1	0	0	0	1	1	1	1	1
70	KNSTRN-A40E		KNSTRN	DR	26.7	26.7	PRECLINICAL	0		0		1	1	1	1	1	1	0	0	0	0	0	0	0	0	0	0	0	0	0	0	0	0	0	0	1	1	1	0	0	0	0	0	0	0	0	0	0	0
70	BRAF-TRANSLOCATION-MUTANT	1	BRAF	DR	54.74		CLINICAL	1	CLINICAL	1	2	1	1	1	1	1	0	1	1	0	1	1	0	1	1	0	1	1	0	1	1	0	1	1	0	1	1	0	1	1	0	1	1	0	1	1	0	1	1
70	KDR-G539R		KDR	DR	5.4	5	PRECLINICAL	1	PRECLINICAL	1	4	1	1	1	1	1	1	1	1	1	1	1	1	1	1	1	0	0	0	0	0	0	1	1	1	1	1	1	0	0	0	1	1	1	1	1	1	1	1
70	ATM-L2188I		ATM	VUS-DR	4.53			1	CLINICAL	1		1	1	1	1	1	1	1	1	1	1	1	1	1	1	1	1	1	1	0	0	0	1	1	1	1	1	1	0	0	0	1	1	1	1	1	1	1	1
70	CIC-E1405K		CIC	VUS-DR	1.94			0		1		1	1	1	1	1	1	1	1	1	0	0	0	1	1	1	0	0	0	0	0	0	1	1	1	1	1	1	0	0	0	1	1	1	1	1	1	1	1
70	FAT1-V3147G		FAT1	VUS-DR	1.63			0		0		1	1	1	1	1	1	0	0	0	0	0	0	0	0	0	0	0	0	0	0	0	0	0	0	1	1	1	0	0	0	0	0	0	1	1	1	0	0
70	JAK3-R103H		JAK3	VUS-DR	0.63			1	PRECLINICAL	0		1	1	1	1	1	1	1	1	1	1	1	1	1	1	1	0	0	0	0	0	0	1	1	1	1	1	1	1	1	1	1	1	1	1	1	1	1	1
70	ZNF217-T548I		ZNF217	VUS-DR	0.25			0		1		1	1	1	1	1	1	0	0	0	0	0	0	1	1	1	0	0	0	0	0	0	1	1	1	1	1	1	0	0	0	0	0	0	0	0	0	1	1
70	TYK2-T890M		TYK2	VUS-DR	0.19			1	PRECLINICAL	0		1	1	1	1	1	1	0	0	0	0	0	0	0	0	0	0	0	0	0	0	0	0	0	0	0	0	0	0	0	0	0	0	0	0	0	0	0	0
70	WNK2-S1355L		WNK2	VUS-DR	0.14			0		0		1	1	1	1	1	1	0	0	0	0	0	0	0	0	0	0	0	0	0	0	0	0	0	0	0	0	0	0	0	0	0	0	0	0	0	0	0	0
70	KNSTRN-S232G		KNSTRN	VUS-DR	0.03			0		0		1	1	1	1	1	1	0	0	0	0	0	0	0	0	0	0	0	0	0	0	0	0	0	0	1	1	1	0	0	0	0	0	0	0	0	0	0	0
70	PAX5-G266E		PAX5	VUS-DR	0.03			0		0		1	1	1	1	1	1	1	1	1	0	0	0	1	1	1	1	1	1	1	1	1	1	1	1	1	1	1	1	1	1	1	1	1	1	1	1	1	1
70	KNSTRN-P92S		KNSTRN	VUS-DR	0.03			0		0		1	1	1	1	1	1	0	0	0	0	0	0	0	0	0	0	0	0	0	0	0	0	0	0	1	1	1	0	0	0	0	0	0	0	0	0	0	0
70	CSMD3-E13D		CSMD3	VUS-DR	0.03			0		0		1	1	1	1	1	1	1	1	1	0	0	0	0	0	0	0	0	0	0	0	0	0	0	0	0	0	0	0	0	0	0	0	0	0	0	0	0	0
70	KNSTRN-R75L		KNSTRN	VUS-DR	0.03			0		0		1	1	1	1	1	1	0	0	0	0	0	0	0	0	0	0	0	0	0	0	0	0	0	0	1	1	1	0	0	0	0	0	0	0	0	0	0	0
71	ATRX-E587*		ATRX	DR	1	0	FREQUENCY	1	PRECLINICAL	0	4	1	1	1	1	1	1	1	1	1	0	0	0	1	1	1	0	0	0	0	0	0	1	1	1	1	1	1	1	1	1	1	1	1	1	1	1	1	1
71	BRCA2-G2270fs*10		BRCA2	DR	43.51	20	CLINICAL	1	CLINICAL	1	3	1	1	1	1	1	1	0	0	0	0	0	0	1	1	1	1	1	1	0	0	0	1	1	1	1	1	1	0	0	0	1	1	1	1	1	1	1	1
71	INPP4B-V413I		INPP4B	VUS-DR	0.4			1	PRECLINICAL	1		1	1	1	1	1	1	0	0	0	0	0	0	0	0	0	0	0	0	0	0	0	0	0	0	1	1	1	0	0	0	1	1	1	1	1	1	1	1
71	IGF2R-V1901I		IGF2R	VUS-DR	0.28			0		1		1	1	1	1	1	1	1	1	1	0	0	0	0	0	0	0	0	0	0	0	0	0	0	0	1	1	1	0	0	0	0	0	0	0	0	0	0	0
71	ZNF217-R903Q		ZNF217	VUS-DR	0.25			0		1		1	1	1	1	1	1	0	0	0	0	0	0	1	1	1	0	0	0	0	0	0	1	1	1	1	1	1	0	0	0	0	0	0	0	0	0	1	1
71	PDGFRB-E324K		PDGFRB	VUS-DR	0.17			1	PRECLINICAL	0		1	1	1	1	1	1	1	1	1	0	0	0	1	1	1	0	0	0	0	0	0	1	1	1	1	1	1	0	0	0	1	1	1	1	1	1	1	1
72	TENT5C-H67Q		TENT5C	DR	0.01	0.01	FREQUENCY	0		0		1	1	1	1	1	1	0	0	0	0	0	0	1	1	1	0	0	0	0	0	0	1	1	1	1	1	1	0	0	0	1	1	1	1	1	1	1	1
72	MET-AMPLIFICATION-MUTANT	1	MET	DR	122.63		CLINICAL	1	CLINICAL	1	3	1	1	1	1	1	0	1	1	0	1	1	0	1	1	0	1	1	0	0	1	0	1	1	0	1	1	0	0	1	0	1	1	0	1	1	0	1	1
72	JAK2-R1063H		JAK2	DR	41.27	41.27	PRECLINICAL	1	PRECLINICAL	1	4	1	1	1	1	1	1	1	1	1	1	1	1	1	1	1	0	0	0	0	0	0	1	1	1	1	1	1	1	1	1	1	1	1	1	1	1	1	1
72	ERBB3-S1119C		ERBB3	DR	5.89	5.89	CLINICAL	1	PRECLINICAL	1	4	1	1	1	1	1	1	1	1	1	0	0	0	1	1	1	0	0	0	0	0	0	1	1	1	1	1	1	0	0	0	1	1	1	1	1	1	1	1
72	TP53-R248Q		TP53	DR	148.85	136.58	CLINICAL	1	CLINICAL	1	3	1	1	1	1	1	1	1	1	1	1	1	1	1	1	1	1	1	1	1	1	1	1	1	1	1	1	1	1	1	1	1	1	1	1	1	1	1	1
72	BRCA2-G162E		BRCA2	VUS-DR	23.57			1	CLINICAL	1		1	1	1	1	1	1	0	0	0	0	0	0	1	1	1	1	1	1	0	0	0	1	1	1	1	1	1	0	0	0	1	1	1	1	1	1	1	1
72	BRCA2-C1820Y		BRCA2	VUS-DR	23.57			1	CLINICAL	1		1	1	1	1	1	1	0	0	0	0	0	0	1	1	1	1	1	1	0	0	0	1	1	1	1	1	1	0	0	0	1	1	1	1	1	1	1	1
72	ERBB2-K1182Q		ERBB2	VUS-DR	9.99			1	CLINICAL	1		1	1	1	1	1	1	1	1	1	1	1	1	1	1	1	0	0	0	0	0	0	1	1	1	1	1	1	0	0	0	1	1	1	1	1	1	1	1
72	AKT1-R144H		AKT1	VUS-DR	2.46			1	PRECLINICAL	1		1	1	1	1	1	1	1	1	1	1	1	1	1	1	1	0	0	0	0	0	0	1	1	1	1	1	1	0	0	0	1	1	1	1	1	1	1	1
72	PBRM1-Q452K		PBRM1	VUS-DR	1.91			1	CLINICAL	0		1	1	1	1	1	1	1	1	1	0	0	0	1	1	1	0	0	0	0	0	0	1	1	1	1	1	1	0	0	0	1	1	1	1	1	1	1	1
72	KMT2C-S783P		KMT2C	VUS-DR	1.75			0		1		1	1	1	1	1	1	1	1	1	0	0	0	1	1	1	0	0	0	0	0	0	1	1	1	1	1	1	1	1	1	1	1	1	1	1	1	0	0
72	FAT1-S2811C		FAT1	VUS-DR	1.63			0		0		1	1	1	1	1	1	0	0	0	0	0	0	0	0	0	0	0	0	0	0	0	0	0	0	1	1	1	0	0	0	0	0	0	1	1	1	0	0
72	FAT1-G3935D		FAT1	VUS-DR	1.63			0		0		1	1	1	1	1	1	0	0	0	0	0	0	0	0	0	0	0	0	0	0	0	0	0	0	1	1	1	0	0	0	0	0	0	1	1	1	0	0
72	CTNNB1-A255V		CTNNB1	VUS-DR	0.94			1	CLINICAL	1		1	1	1	1	1	1	1	1	1	1	1	1	1	1	1	0	0	0	0	0	0	1	1	1	1	1	1	0	0	0	1	1	1	1	1	1	1	1
72	HLA-A-I322F		HLA-A	VUS-DR	0.32			0		0		1	1	1	0	0	0	0	0	0	0	0	0	1	1	1	0	0	0	0	0	0	0	0	0	1	1	1	0	0	0	0	0	0	0	0	0	0	0
72	IGF2R-N1126S		IGF2R	VUS-DR	0.28			0		1		1	1	1	1	1	1	1	1	1	0	0	0	0	0	0	0	0	0	0	0	0	0	0	0	1	1	1	0	0	0	0	0	0	0	0	0	0	0
72	FANCM-V1111A		FANCM	VUS-DR	0.25			1	PRECLINICAL	0		1	1	1	1	1	1	0	0	0	0	0	0	1	1	1	1	1	1	0	0	0	0	0	0	1	1	1	0	0	0	0	0	0	0	0	0	0	0
72	LAMA2-H2417R		LAMA2	VUS-DR	0.03			0		0		1	1	1	1	1	1	0	0	0	0	0	0	0	0	0	0	0	0	0	0	0	0	0	0	0	0	0	0	0	0	0	0	0	0	0	0	0	0
72	ATR-W2565C		ATR	VUS-DR	0.01			1	PRECLINICAL	0		1	1	1	1	1	1	1	1	1	0	0	0	1	1	1	0	0	0	0	0	0	1	1	1	1	1	1	0	0	0	1	1	1	1	1	1	1	1
73	KMT2D-V41F		KMT2D	DR	0.15	0	FREQUENCY	0		0		1	1	1	1	1	1	1	1	1	0	0	0	1	1	1	0	0	0	0	0	0	1	1	1	1	1	1	1	1	1	0	0	0	1	1	1	1	1
73	ATM-E2052K		ATM	DR	26.44	21.92	CLINICAL	1	CLINICAL	1	3	1	1	1	1	1	1	1	1	1	1	1	1	1	1	1	1	1	1	0	0	0	1	1	1	1	1	1	0	0	0	1	1	1	1	1	1	1	1
73	SDHD-G12S		SDHD	DR	5.85	5.85	PRECLINICAL	1	PRECLINICAL	0	4	1	1	1	1	1	1	1	1	1	0	0	0	1	1	1	1	1	1	1	1	1	1	1	1	1	1	1	0	0	0	1	1	1	1	1	1	1	1
73	ATM-I1806T		ATM	VUS-DR	4.54			1	CLINICAL	1		1	1	1	1	1	1	1	1	1	1	1	1	1	1	1	1	1	1	0	0	0	1	1	1	1	1	1	0	0	0	1	1	1	1	1	1	1	1
73	ABL1-H851N		ABL1	VUS-DR	1.02			1	CLINICAL	1		1	1	1	1	1	1	1	1	1	1	1	1	1	1	1	0	0	0	0	0	0	1	1	1	1	1	1	1	1	1	1	1	1	1	1	1	1	1
73	DAXX-A716A		DAXX	VUS-DR	0.35			0		0		1	1	1	1	1	1	1	1	1	0	0	0	1	1	1	0	0	0	0	0	0	1	1	1	1	1	1	0	0	0	1	1	1	1	1	1	1	1
73	CHD7-S694F		CHD7	VUS-DR	0.24			0		0		1	1	1	1	1	1	0	0	0	0	0	0	0	0	0	0	0	0	0	0	0	0	0	0	0	0	0	0	0	0	0	0	0	0	0	0	0	0
73	AXIN1-D495E		AXIN1	VUS-DR	0.02			0		0		1	1	1	1	1	1	0	0	0	0	0	0	1	1	1	0	0	0	0	0	0	1	1	1	1	1	1	0	0	0	1	1	1	1	1	1	1	1
73	CIT-A8V		CIT	VUS-DR	0.01			0		0		1	1	1	1	1	1	0	0	0	0	0	0	0	0	0	0	0	0	0	0	0	0	0	0	0	0	0	0	0	0	0	0	0	0	0	0	0	0
74	TSC2-P1508fs*15		TSC2	DR	1.82			1	CLINICAL	0	3	1	1	1	1	1	1	1	1	1	0	0	0	1	1	1	1	1	1	1	1	1	1	1	1	1	1	1	0	0	0	1	1	1	1	1	1	1	1
74	NF2-V219M		NF2	DR	20.98	18.31	CLINICAL	1	CLINICAL	1	3	1	1	1	1	1	1	1	1	1	0	0	0	1	1	1	1	1	1	1	1	1	1	1	1	1	1	1	0	0	0	1	1	1	1	1	1	1	1
74	RB1-1215+1G>A		RB1	DR	15.45	10	CLINICAL	1	PRECLINICAL	1	4	1	1	1	1	1	1	1	1	1	1	1	1	1	1	1	1	1	1	0	0	0	1	1	1	1	1	1	1	1	1	1	1	1	1	1	1	1	1
74	PDL1-IHC-OVER	1	CD274	DR	136.37		CLINICAL	1	CLINICAL	0	3	1	1	1	1	1	0	0	1	0	0	1	0	1	1	0	0	1	0	0	1	0	1	1	0	1	1	0	0	1	0	1	1	0	1	1	0	1	1
74	TP53-G187C		TP53	DR	18.57	5	PRECLINICAL	1	CLINICAL	1	3	1	1	1	1	1	1	1	1	1	1	1	1	1	1	1	1	1	1	1	1	1	1	1	1	1	1	1	1	1	1	1	1	1	1	1	1	1	1
74	NOTCH1-R879Q		NOTCH1	VUS-DR	2.28			0		0		1	1	1	1	1	1	1	1	1	1	1	1	1	1	1	0	0	0	0	0	0	1	1	1	1	1	1	1	1	1	1	1	1	1	1	1	1	1
74	MAPK1-T94I		MAPK1	VUS-DR	0.3			1	PRECLINICAL	1		1	1	1	1	1	1	1	1	1	0	0	0	1	1	1	0	0	0	0	0	0	0	0	0	1	1	1	0	0	0	1	1	1	1	1	1	1	1
74	LRP1B-A924G		LRP1B	VUS-DR	0.24			0		0		1	1	1	1	1	1	1	1	1	0	0	0	0	0	0	0	0	0	0	0	0	1	1	1	1	1	1	0	0	0	0	0	0	0	0	0	0	0
74	BCOR-T322N		BCOR	VUS-DR	0.11			1	PRECLINICAL	0		1	1	1	1	1	1	0	0	0	0	0	0	1	1	1	0	0	0	0	0	0	1	1	1	1	1	1	1	1	1	1	1	1	1	1	1	1	1
75	BCOR-D328fs*50		BCOR	DR	0.11			1	PRECLINICAL	0	4	1	1	1	1	1	1	0	0	0	0	0	0	1	1	1	0	0	0	0	0	0	1	1	1	1	1	1	1	1	1	1	1	1	1	1	1	1	1
75	CLTCL1-E929*		CLTCL1	DR	0.02			0		0		1	1	1	0	0	0	0	0	0	0	0	0	0	0	0	0	0	0	0	0	0	1	1	1	0	0	0	0	0	0	0	0	0	1	1	1	0	0
75	NF1-R1534*		NF1	DR	16.61	10.03	CLINICAL	1	CLINICAL	1	2	1	1	1	1	1	1	1	1	1	0	0	0	1	1	1	1	1	1	1	1	1	1	1	1	1	1	1	1	1	1	1	1	1	1	1	1	1	1
75	PIK3CA-E545K		PIK3CA	DR	219.06	199.94	CLINICAL	1	CLINICAL	1	3	1	1	1	1	1	1	1	1	1	1	1	1	1	1	1	0	0	0	0	0	0	1	1	1	1	1	1	0	0	0	1	1	1	1	1	1	1	1
75	EGFR-G598V		EGFR	DR	402.2	327.07	CLINICAL	1	CLINICAL	1	3	1	1	1	1	1	1	1	1	1	1	1	1	1	1	1	1	1	1	0	0	0	1	1	1	1	1	1	0	0	0	1	1	1	1	1	1	1	1
75	FAT1-V3459M		FAT1	VUS-DR	1.78			0		0		1	1	1	1	1	1	0	0	0	0	0	0	0	0	0	0	0	0	0	0	0	0	0	0	1	1	1	0	0	0	0	0	0	1	1	1	0	0
75	SOX9-K167del		SOX9	VUS-DR	0.79			0		0		1	1	1	1	1	1	0	0	0	0	0	0	1	1	1	0	0	0	0	0	0	0	0	0	1	1	1	0	0	0	0	0	0	1	1	1	1	1
75	TRRAP-G1609S		TRRAP	VUS-DR	0.48			0		0		1	1	1	1	1	1	1	1	1	0	0	0	1	1	1	0	0	0	0	0	0	1	1	1	1	1	1	0	0	0	0	0	0	0	0	0	0	0
75	HLA-A-T206A		HLA-A	VUS-DR	0.32			0		0		1	1	1	0	0	0	0	0	0	0	0	0	1	1	1	0	0	0	0	0	0	0	0	0	1	1	1	0	0	0	0	0	0	0	0	0	0	0
75	LRP1B-R306G		LRP1B	VUS-DR	0.25			0		0		1	1	1	1	1	1	1	1	1	0	0	0	0	0	0	0	0	0	0	0	0	1	1	1	1	1	1	0	0	0	0	0	0	0	0	0	0	0
75	FANCD2-Q1405L		FANCD2	VUS-DR	0.05			1	PRECLINICAL	0		1	1	1	1	1	1	1	1	1	0	0	0	1	1	1	1	1	1	0	0	0	1	1	1	1	1	1	0	0	0	0	0	0	1	1	1	0	0
76	CBLC-Q469fs*?		CBLC	DR	0.04			1	PRECLINICAL	0	4	1	1	1	1	1	1	0	0	0	0	0	0	0	0	0	0	0	0	0	0	0	1	1	1	1	1	1	0	0	0	0	0	0	1	1	1	0	0
76	SDHA-L649FS*4		SDHA	DR	0.19	0.01	FREQUENCY	0		0		1	1	1	1	1	1	1	1	1	0	0	0	0	0	0	1	1	1	1	1	1	0	0	0	1	1	1	0	0	0	1	1	1	1	1	1	1	1
76	ZFHX3-A784dup		ZFHX3	DR	0.05	0	FREQUENCY	0		0		1	1	1	1	1	1	0	0	0	0	0	0	0	0	0	0	0	0	0	0	0	0	0	0	1	1	1	0	0	0	0	0	0	0	0	0	0	0
76	FSTL5-G193E		FSTL5	VUS-DR	0.39			0		0		1	1	1	1	1	1	0	0	0	0	0	0	0	0	0	0	0	0	0	0	0	0	0	0	0	0	0	0	0	0	0	0	0	0	0	0	0	0
76	ZFHX3-G3526_G3527del		ZFHX3	VUS-DR	0.05			0		0		1	1	1	1	1	1	0	0	0	0	0	0	0	0	0	0	0	0	0	0	0	0	0	0	1	1	1	0	0	0	0	0	0	0	0	0	0	0
76	GRIN2A-A1276G		GRIN2A	VUS-DR	0.01			0		0		1	1	1	1	1	1	0	0	0	0	0	0	1	1	1	0	0	0	0	0	0	1	1	1	1	1	1	0	0	0	1	1	1	1	1	1	0	0
77	CNOT3-E618*		CNOT3	DR	0.14	0	FREQUENCY	0		0		1	1	1	0	0	0	0	0	0	0	0	0	0	0	0	0	0	0	0	0	0	1	1	1	0	0	0	0	0	0	0	0	0	1	1	1	0	0
77	SND1-A5_S11dup		SND1	DR	0.21	0	FREQUENCY	0		0		1	1	1	0	0	0	0	0	0	0	0	0	1	1	1	0	0	0	0	0	0	0	0	0	0	0	0	0	0	0	0	0	0	0	0	0	0	0
77	EP300-T594M		EP300	DR	0.03	0	FREQUENCY	0		0		1	1	1	1	1	1	1	1	1	0	0	0	1	1	1	0	0	0	0	0	0	1	1	1	1	1	1	1	1	1	1	1	1	1	1	1	1	1
77	ERBB2-A386D		ERBB2	DR	120.16	110	PRECLINICAL	1	CLINICAL	1	3	1	1	1	1	1	1	1	1	1	1	1	1	1	1	1	0	0	0	0	0	0	1	1	1	1	1	1	0	0	0	1	1	1	1	1	1	1	1
77	CDH1-R800Q		CDH1	VUS-DR	3.09			1	PRECLINICAL	1		1	1	1	1	1	1	1	1	1	1	1	1	1	1	1	1	1	1	0	0	0	1	1	1	1	1	1	0	0	0	1	1	1	1	1	1	1	1
77	FGFR2-R748K		FGFR2	VUS-DR	1.58			1	CLINICAL	0		1	1	1	1	1	1	1	1	1	1	1	1	1	1	1	0	0	0	0	0	0	1	1	1	1	1	1	0	0	0	1	1	1	1	1	1	1	1
77	LTK-R679S		LTK	VUS-DR	0.05			0		0		1	1	1	1	1	1	1	1	1	0	0	0	0	0	0	0	0	0	0	0	0	0	0	0	1	1	1	0	0	0	0	0	0	0	0	0	1	1
77	CDC27-V201I		CDC27	VUS-DR	0.01			0		0		1	1	1	1	1	1	0	0	0	0	0	0	0	0	0	0	0	0	0	0	0	0	0	0	0	0	0	0	0	0	0	0	0	0	0	0	0	0
78	IGLL1-Q88fs*7		IGLL1	DR	0.03	0	FREQUENCY	0		0		1	1	1	0	0	0	0	0	0	0	0	0	0	0	0	0	0	0	0	0	0	0	0	0	0	0	0	0	0	0	0	0	0	0	0	0	0	0
78	FANCA-L688V		FANCA	VUS-DR	2.6			1	CLINICAL	0		1	1	1	1	1	1	1	1	1	0	0	0	1	1	1	1	1	1	0	0	0	1	1	1	1	1	1	0	0	0	1	1	1	1	1	1	1	1
78	ATRX-L2266W		ATRX	VUS-DR	1			1	PRECLINICAL	0		1	1	1	1	1	1	1	1	1	0	0	0	1	1	1	0	0	0	0	0	0	1	1	1	1	1	1	1	1	1	1	1	1	1	1	1	1	1
78	IGF2R-S1194L		IGF2R	VUS-DR	0.28			0		1		1	1	1	1	1	1	1	1	1	0	0	0	0	0	0	0	0	0	0	0	0	0	0	0	1	1	1	0	0	0	0	0	0	0	0	0	0	0
78	ZNF217-R903Q		ZNF217	VUS-DR	0.25			0		1		1	1	1	1	1	1	0	0	0	0	0	0	1	1	1	0	0	0	0	0	0	1	1	1	1	1	1	0	0	0	0	0	0	0	0	0	1	1
78	NCOR1-S1180C		NCOR1	VUS-DR	0.24			0		0		1	1	1	1	1	1	0	0	0	0	0	0	1	1	1	0	0	0	0	0	0	0	0	0	1	1	1	0	0	0	0	0	0	1	1	1	0	0
78	PTPN13-G289S		PTPN13	VUS-DR	0.1			1	PRECLINICAL	0		1	1	1	0	0	0	0	0	0	0	0	0	0	0	0	0	0	0	0	0	0	0	0	0	0	0	0	0	0	0	0	0	0	0	0	0	0	0
78	SPEN-N1856S		SPEN	VUS-DR	0.03			0		0		1	1	1	1	1	1	0	0	0	0	0	0	1	1	1	0	0	0	0	0	0	1	1	1	1	1	1	0	0	0	1	1	1	1	1	1	1	1
79	BCLAF1-E403*		BCLAF1	DR	0.2			0		1		1	1	1	0	0	0	0	0	0	0	0	0	0	0	0	0	0	0	0	0	0	0	0	0	0	0	0	0	0	0	0	0	0	0	0	0	0	0
79	KDM6A-I598V		KDM6A	DR	0.71	0.01	FREQUENCY	1	PRECLINICAL	1	4	1	1	1	1	1	1	1	1	1	0	0	0	1	1	1	0	0	0	0	0	0	1	1	1	1	1	1	1	1	1	1	1	1	1	1	1	1	1
79	FGFR1-AMPLIFICATION-MUTANT	1	FGFR1	DR	94.72		CLINICAL	1	CLINICAL	1	3	1	1	1	1	1	0	1	1	0	1	1	0	1	1	0	0	1	0	0	1	0	1	1	0	1	1	0	0	1	0	1	1	0	1	1	0	1	1
79	CIC-R69Q		CIC	VUS-DR	2.35			0		1		1	1	1	1	1	1	1	1	1	0	0	0	1	1	1	0	0	0	0	0	0	1	1	1	1	1	1	0	0	0	1	1	1	1	1	1	1	1
79	FH-V140L		FH	VUS-DR	0.63			1	PRECLINICAL	0		1	1	1	1	1	1	1	1	1	0	0	0	1	1	1	1	1	1	1	1	1	1	1	1	1	1	1	0	0	0	0	0	0	1	1	1	1	1
79	RECQL4-G288R		RECQL4	VUS-DR	0.29			1	PRECLINICAL	0		1	1	1	1	1	1	1	1	1	0	0	0	0	0	0	1	1	1	1	1	1	1	1	1	1	1	1	0	0	0	0	0	0	1	1	1	0	0
79	LRP1B-Q3734R		LRP1B	VUS-DR	0.28			0		0		1	1	1	1	1	1	1	1	1	0	0	0	0	0	0	0	0	0	0	0	0	1	1	1	1	1	1	0	0	0	0	0	0	0	0	0	0	0
79	ABL2-A859G		ABL2	VUS-DR	0.15			0		0		1	1	1	1	1	1	1	1	1	0	0	0	1	1	1	0	0	0	0	0	0	1	1	1	1	1	1	0	0	0	0	0	0	0	0	0	0	0
79	ZFHX3-G17S		ZFHX3	VUS-DR	0.05			0		0		1	1	1	1	1	1	0	0	0	0	0	0	0	0	0	0	0	0	0	0	0	0	0	0	1	1	1	0	0	0	0	0	0	0	0	0	0	0
79	CLTCL1-V44F		CLTCL1	VUS-DR	0.02			0		0		1	1	1	0	0	0	0	0	0	0	0	0	0	0	0	0	0	0	0	0	0	1	1	1	0	0	0	0	0	0	0	0	0	1	1	1	0	0
80	FANCM-Q1701*		FANCM	DR	16.89	16.65	CLINICAL	1	PRECLINICAL	0	4	1	1	1	1	1	1	0	0	0	0	0	0	1	1	1	1	1	1	0	0	0	0	0	0	1	1	1	0	0	0	0	0	0	0	0	0	0	0
80	POLE-R1508C		POLE	DR	1.89	0	FREQUENCY	1	CLINICAL	0	3	1	1	1	1	1	1	0	0	0	0	0	0	0	0	0	1	1	1	0	0	0	1	1	1	1	1	1	0	0	0	0	0	0	1	1	1	1	1
80	LRP1B-I669V		LRP1B	DR	0.28	0.01	FREQUENCY	0		0		1	1	1	1	1	1	1	1	1	0	0	0	0	0	0	0	0	0	0	0	0	1	1	1	1	1	1	0	0	0	0	0	0	0	0	0	0	0
80	CHD2-D1729fs*13		CHD2	DR	0.06			0		0		1	1	1	1	1	1	0	0	0	0	0	0	1	1	1	0	0	0	0	0	0	0	0	0	1	1	1	0	0	0	0	0	0	0	0	0	0	0
81	NF1-C42*		NF1	DR	6.59			1	CLINICAL	1	2	1	1	1	1	1	1	1	1	1	0	0	0	1	1	1	1	1	1	1	1	1	1	1	1	1	1	1	1	1	1	1	1	1	1	1	1	1	1
81	PIK3CA-AMPLIFICATION-MUTANT	1	PIK3CA	DR	102.78		CLINICAL	1	PRECLINICAL	1	4	1	1	1	1	1	0	1	1	0	1	1	0	1	1	0	0	1	0	0	1	0	1	1	0	1	1	0	0	1	0	1	1	0	1	1	0	1	1
81	TP53-G245S		TP53	DR	91.95	78.44	CLINICAL	1	CLINICAL	1	3	1	1	1	1	1	1	1	1	1	1	1	1	1	1	1	1	1	1	1	1	1	1	1	1	1	1	1	1	1	1	1	1	1	1	1	1	1	1
81	EGFR-IHC-OVER	1	EGFR	DR	68.05		CLINICAL	1	CLINICAL	1	3	1	1	1	1	1	0	1	1	0	1	1	0	1	1	0	1	1	0	0	1	0	1	1	0	1	1	0	0	1	0	1	1	0	1	1	0	1	1
81	CREBBP-G1418S		CREBBP	VUS-DR	2.28			0		0		1	1	1	1	1	1	1	1	1	0	0	0	1	1	1	0	0	0	0	0	0	1	1	1	1	1	1	1	1	1	1	1	1	1	1	1	1	1
81	MET-L455I		MET	VUS-DR	2.06			1	CLINICAL	0		1	1	1	1	1	1	1	1	1	1	1	1	1	1	1	1	1	1	0	0	0	1	1	1	1	1	1	0	0	0	1	1	1	1	1	1	1	1
81	LRP1B-R3638Q		LRP1B	VUS-DR	0.24			0		0		1	1	1	1	1	1	1	1	1	0	0	0	0	0	0	0	0	0	0	0	0	1	1	1	1	1	1	0	0	0	0	0	0	0	0	0	0	0
81	WNK2-V1253I		WNK2	VUS-DR	0.14			0		0		1	1	1	1	1	1	0	0	0	0	0	0	0	0	0	0	0	0	0	0	0	0	0	0	0	0	0	0	0	0	0	0	0	0	0	0	0	0
82	SRC-A203S		SRC	VUS-DR	0.27			1	PRECLINICAL	0		1	1	1	1	1	1	1	1	1	1	1	1	1	1	1	0	0	0	0	0	0	1	1	1	1	1	1	0	0	0	1	1	1	1	1	1	1	1
82	WNK2-D1638E		WNK2	VUS-DR	0.11			0		0		1	1	1	1	1	1	0	0	0	0	0	0	0	0	0	0	0	0	0	0	0	0	0	0	0	0	0	0	0	0	0	0	0	0	0	0	0	0
82	SPEN-Q2836P		SPEN	VUS-DR	0.03			0		0		1	1	1	1	1	1	0	0	0	0	0	0	1	1	1	0	0	0	0	0	0	1	1	1	1	1	1	0	0	0	1	1	1	1	1	1	1	1
82	DNM2-G38fs*93		DNM2	DR	0.05			0		0		1	1	1	0	0	0	0	0	0	0	0	0	0	0	0	0	0	0	0	0	0	1	1	1	0	0	0	1	1	1	0	0	0	1	1	1	0	0
83	KMT2C-D348N		KMT2C	DR	8.68	6.94	IN SILICO	0		1		1	1	1	1	1	1	1	1	1	0	0	0	1	1	1	0	0	0	0	0	0	1	1	1	1	1	1	1	1	1	1	1	1	1	1	1	0	0
83	EWS-TRANSLOCATION-MUTANT	1	EWSR1	DR	80.25		PRECLINICAL	1	PRECLINICAL	0	4	1	1	1	0	1	0	0	1	0	0	1	0	1	1	0	0	1	0	0	1	0	1	1	0	1	1	0	0	1	0	0	1	0	1	1	0	0	1
83	KDR-Q472H		KDR	DR	21.63	21.63	CLINICAL	1	CLINICAL	1	3	1	1	1	1	1	1	1	1	1	1	1	1	1	1	1	0	0	0	0	0	0	1	1	1	1	1	1	0	0	0	1	1	1	1	1	1	1	1
83	ATRX-T320S		ATRX	VUS-DR	0.98			1	PRECLINICAL	0		1	1	1	1	1	1	1	1	1	0	0	0	1	1	1	0	0	0	0	0	0	1	1	1	1	1	1	1	1	1	1	1	1	1	1	1	1	1
83	KMT2D-V390I		KMT2D	VUS-DR	0.13			0		0		1	1	1	1	1	1	1	1	1	0	0	0	1	1	1	0	0	0	0	0	0	1	1	1	1	1	1	1	1	1	0	0	0	1	1	1	1	1
83	EPHA2-Q508E		EPHA2	VUS-DR	0.06			1	PRECLINICAL	0		1	1	1	1	1	1	0	0	0	0	0	0	1	1	1	0	0	0	0	0	0	0	0	0	1	1	1	0	0	0	0	0	0	0	0	0	0	0
83	CHD2-R183G		CHD2	VUS-DR	0.06			0		0		1	1	1	1	1	1	0	0	0	0	0	0	1	1	1	0	0	0	0	0	0	0	0	0	1	1	1	0	0	0	0	0	0	0	0	0	0	0
83	CDC27-S584G		CDC27	VUS-DR	0.01			0		0		1	1	1	1	1	1	0	0	0	0	0	0	0	0	0	0	0	0	0	0	0	0	0	0	0	0	0	0	0	0	0	0	0	0	0	0	0	0
84	PIK3R1-D464_Y467del		PIK3R1	DR	8.68	7.16	PRECLINICAL	1	PRECLINICAL	1	4	1	1	1	1	1	1	1	1	1	0	0	0	1	1	1	0	0	0	0	0	0	1	1	1	1	1	1	1	1	1	1	1	1	1	1	1	1	1
84	LIFR-S305fs*5		LIFR	DR	0.27			0		0		1	1	1	0	0	0	1	1	1	0	0	0	1	1	1	0	0	0	0	0	0	1	1	1	0	0	0	0	0	0	0	0	0	0	0	0	0	0
84	JAK2-N782K		JAK2	VUS-DR	0.19			1	PRECLINICAL	1		1	1	1	1	1	1	1	1	1	1	1	1	1	1	1	0	0	0	0	0	0	1	1	1	1	1	1	1	1	1	1	1	1	1	1	1	1	1
84	KLLN-K163fs*11		KLLN	DR	0.06			0		0		1	1	1	0	0	0	0	0	0	0	0	0	0	0	0	0	0	0	0	0	0	0	0	0	1	1	1	0	0	0	0	0	0	0	0	0	0	0
85	NRAS-Q61K		NRAS	DR	186.93	170.83	CLINICAL	1	CLINICAL	1	3	1	1	1	1	1	1	1	1	1	1	1	1	1	1	1	1	1	1	1	1	1	1	1	1	1	1	1	1	1	1	1	1	1	1	1	1	1	1
85	CANT1-D112E		CANT1	DR	2	2	IN SILICO	0		0		1	1	1	0	0	0	0	0	0	0	0	0	0	0	0	0	0	0	0	0	0	1	1	1	0	0	0	0	0	0	0	0	0	0	0	0	0	0
85	SPTA1-K1119N		SPTA1	DR	4.93	5	CLINICAL	0		0		1	1	1	1	1	1	0	0	0	0	0	0	0	0	0	0	0	0	0	0	0	0	0	0	1	1	1	0	0	0	0	0	0	0	0	0	0	0
85	NCOR1-V844M		NCOR1	VUS-DR	0.22			0		0		1	1	1	1	1	1	0	0	0	0	0	0	1	1	1	0	0	0	0	0	0	0	0	0	1	1	1	0	0	0	0	0	0	1	1	1	0	0
85	CNOT3-L566I		CNOT3	VUS-DR	0.13			0		0		1	1	1	0	0	0	0	0	0	0	0	0	0	0	0	0	0	0	0	0	0	1	1	1	0	0	0	0	0	0	0	0	0	1	1	1	0	0
85	ASPSCR1-A552T		ASPSCR1	VUS-DR	0.08			0		0		1	1	1	0	0	0	0	0	0	0	0	0	1	1	1	0	0	0	0	0	0	1	1	1	0	0	0	0	0	0	0	0	0	0	0	0	0	0
85	SMARCA4-P22fs*21		SMARCA4	DR	0.56			1	PRECLINICAL	0	4	1	1	1	1	1	1	1	1	1	0	0	0	1	1	1	1	1	1	1	1	1	1	1	1	1	1	1	0	0	0	1	1	1	1	1	1	1	1
86	PRF1-A437V		PRF1	DR	0.48	0.5	CLINICAL	0		0		1	1	1	1	1	1	0	0	0	0	0	0	0	0	0	1	1	1	1	1	1	1	1	1	0	0	0	0	0	0	0	0	0	1	1	1	0	0
86	TP53-R337C		TP53	DR	20.91	7.42	CLINICAL	1	PRECLINICAL	1	4	1	1	1	1	1	1	1	1	1	1	1	1	1	1	1	1	1	1	1	1	1	1	1	1	1	1	1	1	1	1	1	1	1	1	1	1	1	1
86	GLI2-AMPLIFICATION-MUTANT	1	GLI2	DR	1.7		PRECLINICAL	1	PRECLINICAL	0	4	1	1	1	0	1	0	0	1	0	0	1	0	0	1	0	0	1	0	0	1	0	0	1	0	1	1	0	0	1	0	0	1	0	0	1	0	0	1
86	EPAS1-R658H		EPAS1	VUS-DR	0.22			0		0		1	1	1	0	0	0	0	0	0	0	0	0	0	0	0	0	0	0	0	0	0	0	0	0	1	1	1	0	0	0	0	0	0	0	0	0	0	0
86	MUTYH-R184C		MUTYH	VUS-DR	0.14			0		1		1	1	1	1	1	1	1	1	1	0	0	0	1	1	1	1	1	1	0	0	0	1	1	1	1	1	1	0	0	0	1	1	1	1	1	1	1	1
86	BIRC2-K516E		BIRC2	VUS-DR	0.01			0		0		1	1	1	1	1	1	1	1	1	0	0	0	1	1	1	0	0	0	0	0	0	0	0	0	1	1	1	0	0	0	0	0	0	0	0	0	0	0
87	SHH-G427R		SHH	DR	11.52	11.5	CLINICAL	1	PRECLINICAL	0	4	1	1	1	1	1	1	0	0	0	0	0	0	0	0	0	0	0	0	0	0	0	0	0	0	1	1	1	0	0	0	0	0	0	0	0	0	0	0
87	DDX3X-R534H		DDX3X	DR	51.23	50.46	PRECLINICAL	0		0		1	1	1	1	1	1	0	0	0	0	0	0	0	0	0	0	0	0	0	0	0	0	0	0	1	1	1	0	0	0	0	0	0	0	0	0	0	0
87	PTCH1-Y1009*		PTCH1	DR	12.91	10	CLINICAL	1	CLINICAL	0	3	1	1	1	1	1	1	1	1	1	0	0	0	1	1	1	1	1	1	1	1	1	1	1	1	1	1	1	0	0	0	1	1	1	1	1	1	1	1
87	SETBP1-D868N		SETBP1	DR	10.26	10.19	CLINICAL	0		0		1	1	1	1	1	1	0	0	0	0	0	0	1	1	1	0	0	0	0	0	0	1	1	1	1	1	1	1	1	1	0	0	0	1	1	1	0	0
87	FOXA1-E269V		FOXA1	DR	0.01	0	FREQUENCY	0		0		1	1	1	1	1	1	0	0	0	0	0	0	1	1	1	0	0	0	0	0	0	1	1	1	1	1	1	0	0	0	0	0	0	1	1	1	0	0
87	PTCH1-1347+1G>C		PTCH1	DR	7.92	5	CLINICAL	1	CLINICAL	0	3	1	1	1	1	1	1	1	1	1	0	0	0	1	1	1	1	1	1	1	1	1	1	1	1	1	1	1	0	0	0	1	1	1	1	1	1	1	1
87	AMER1-G80A		AMER1	VUS-DR	0.68			0		0		1	1	1	1	1	1	1	1	1	0	0	0	1	1	1	0	0	0	0	0	0	1	1	1	1	1	1	0	0	0	1	1	1	1	1	1	1	1
87	SND1-D236N		SND1	VUS-DR	0.21			0		0		1	1	1	0	0	0	0	0	0	0	0	0	1	1	1	0	0	0	0	0	0	0	0	0	0	0	0	0	0	0	0	0	0	0	0	0	0	0
87	PTPN13-R2205Q		PTPN13	VUS-DR	0.1			1	PRECLINICAL	0		1	1	1	0	0	0	0	0	0	0	0	0	0	0	0	0	0	0	0	0	0	0	0	0	0	0	0	0	0	0	0	0	0	0	0	0	0	0
87	TRIM33-Y703*		TRIM33	DR	0.11			0		0		1	1	1	0	0	0	1	1	1	0	0	0	1	1	1	0	0	0	0	0	0	1	1	1	0	0	0	0	0	0	0	0	0	0	0	0	0	0
88	JAK3-V722I		JAK3	DR	91.03	91.03	PRECLINICAL	1	PRECLINICAL	0	4	1	1	1	1	1	1	1	1	1	1	1	1	1	1	1	0	0	0	0	0	0	1	1	1	1	1	1	1	1	1	1	1	1	1	1	1	1	1
88	SBDS-258+2T>C		SBDS	DR	1.9	1.82	CLINICAL	1	PRECLINICAL	0	4	1	1	1	1	1	1	1	1	1	0	0	0	0	0	0	1	1	1	0	0	0	1	1	1	1	1	1	0	0	0	0	0	0	1	1	1	0	0
88	HLA-A-V321M		HLA-A	VUS-DR	0.32			0		0		1	1	1	0	0	0	0	0	0	0	0	0	1	1	1	0	0	0	0	0	0	0	0	0	1	1	1	0	0	0	0	0	0	0	0	0	0	0
88	RICTOR-D1074G		RICTOR	VUS-DR	0.31			0		0		1	1	1	1	1	1	0	0	0	0	0	0	1	1	1	0	0	0	0	0	0	1	1	1	1	1	1	0	0	0	1	1	1	1	1	1	1	1
88	ZNF217-E349K		ZNF217	VUS-DR	0.25			0		1		1	1	1	1	1	1	0	0	0	0	0	0	1	1	1	0	0	0	0	0	0	1	1	1	1	1	1	0	0	0	0	0	0	0	0	0	1	1
88	BCLAF1-R534K		BCLAF1	VUS-DR	0.2			0		1		1	1	1	0	0	0	0	0	0	0	0	0	0	0	0	0	0	0	0	0	0	0	0	0	0	0	0	0	0	0	0	0	0	0	0	0	0	0
89	H3-3A-K28M		H3-3A	DR	642.12	641.75	CLINICAL	1	PRECLINICAL	0	4	1	1	1	1	1	1	0	0	0	0	0	0	1	1	1	0	0	0	0	0	0	1	1	1	1	1	1	0	0	0	1	1	1	1	1	1	1	1
90	KMT2D-Q152*		KMT2D	DR	0.13			0		0		1	1	1	1	1	1	1	1	1	0	0	0	1	1	1	0	0	0	0	0	0	1	1	1	1	1	1	1	1	1	0	0	0	1	1	1	1	1
90	PTCH1-V881fs*15		PTCH1	DR	2.92			1	CLINICAL	0	3	1	1	1	1	1	1	1	1	1	0	0	0	1	1	1	1	1	1	1	1	1	1	1	1	1	1	1	0	0	0	1	1	1	1	1	1	1	1
90	PTCH1-Q242fs*9		PTCH1	DR	2.92	0	FREQUENCY	1	CLINICAL	0	3	1	1	1	1	1	1	1	1	1	0	0	0	1	1	1	1	1	1	1	1	1	1	1	1	1	1	1	0	0	0	1	1	1	1	1	1	1	1
90	TRRAP-G1627S		TRRAP	VUS-DR	0.33			0		0		1	1	1	1	1	1	1	1	1	0	0	0	1	1	1	0	0	0	0	0	0	1	1	1	1	1	1	0	0	0	0	0	0	0	0	0	0	0
90	FANCC-T319M		FANCC	VUS-DR	0.27			1	PRECLINICAL	0		1	1	1	1	1	1	1	1	1	0	0	0	1	1	1	1	1	1	0	0	0	1	1	1	1	1	1	0	0	0	1	1	1	1	1	1	1	1
90	FANCM-G535S		FANCM	VUS-DR	0.25			1	PRECLINICAL	0		1	1	1	1	1	1	0	0	0	0	0	0	1	1	1	1	1	1	0	0	0	0	0	0	1	1	1	0	0	0	0	0	0	0	0	0	0	0
90	KMT2D-H5186_A5187del		KMT2D	VUS-DR	0.13			0		0		1	1	1	1	1	1	1	1	1	0	0	0	1	1	1	0	0	0	0	0	0	1	1	1	1	1	1	1	1	1	0	0	0	1	1	1	1	1
90	NELL2-R452C		NELL2	VUS-DR	0.02			0		0		1	1	1	1	1	1	0	0	0	0	0	0	0	0	0	0	0	0	0	0	0	0	0	0	0	0	0	0	0	0	0	0	0	0	0	0	0	0
91	TP53-Q136P		TP53	DR	24.95	10.01	PRECLINICAL	1	PRECLINICAL	1	4	1	1	1	1	1	1	1	1	1	1	1	1	1	1	1	1	1	1	1	1	1	1	1	1	1	1	1	1	1	1	1	1	1	1	1	1	1	1
91	FLI1-TRANSLOCATION-MUTANT	1	FLI1	DR	94.35		PRECLINICAL	1	PRECLINICAL	0	4	1	1	1	0	1	0	1	1	0	0	1	0	1	1	0	0	1	0	0	1	0	1	1	0	1	1	0	0	1	0	0	1	0	0	1	0	0	1
91	MAML2-V836I		MAML2	DR	3	3	FREQUENCY	0		0		1	1	1	0	0	0	1	1	1	0	0	0	1	1	1	0	0	0	0	0	0	1	1	1	0	0	0	0	0	0	0	0	0	0	0	0	0	0
91	ER-K299R		ESR1	VUS-DR	4.33			1	PRECLINICAL	1		1	1	1	1	1	1	1	1	1	0	0	0	1	1	1	0	0	0	0	0	0	1	1	1	1	1	1	1	1	1	1	1	1	1	1	1	1	1
91	NOTCH1-R1350L		NOTCH1	VUS-DR	2.27			0		0		1	1	1	1	1	1	1	1	1	1	1	1	1	1	1	0	0	0	0	0	0	1	1	1	1	1	1	1	1	1	1	1	1	1	1	1	1	1
91	PTPN12-E734G		PTPN12	VUS-DR	1.5			1	PRECLINICAL	0		1	1	1	1	1	1	0	0	0	0	0	0	0	0	0	0	0	0	0	0	0	0	0	0	1	1	1	0	0	0	0	0	0	0	0	0	0	0
91	IGF2R-Y869C		IGF2R	VUS-DR	0.26			0		1		1	1	1	1	1	1	1	1	1	0	0	0	0	0	0	0	0	0	0	0	0	0	0	0	1	1	1	0	0	0	0	0	0	0	0	0	0	0
91	BCLAF1-T405R		BCLAF1	VUS-DR	0.2			0		1		1	1	1	0	0	0	0	0	0	0	0	0	0	0	0	0	0	0	0	0	0	0	0	0	0	0	0	0	0	0	0	0	0	0	0	0	0	0
91	KMT2D-L2973F		KMT2D	VUS-DR	0.13			0		0		1	1	1	1	1	1	1	1	1	0	0	0	1	1	1	0	0	0	0	0	0	1	1	1	1	1	1	1	1	1	0	0	0	1	1	1	1	1
91	AIP-R16H		AIP	VUS-DR	0.04			0		0		1	1	1	1	1	1	0	0	0	0	0	0	0	0	0	1	1	1	0	0	0	0	0	0	1	1	1	0	0	0	0	0	0	0	0	0	0	0
91	SAMD9L-G690D		SAMD9L	VUS-DR	0.03			0		0		1	1	1	1	1	1	0	0	0	0	0	0	0	0	0	1	1	1	0	0	0	0	0	0	0	0	0	0	0	0	0	0	0	0	0	0	0	0
91	EP300-A2206T		EP300	VUS-DR	0.02			0		0		1	1	1	1	1	1	1	1	1	0	0	0	1	1	1	0	0	0	0	0	0	1	1	1	1	1	1	1	1	1	1	1	1	1	1	1	1	1
91	CLTCL1-N1023I		CLTCL1	VUS-DR	0.01			0		0		1	1	1	0	0	0	0	0	0	0	0	0	0	0	0	0	0	0	0	0	0	1	1	1	0	0	0	0	0	0	0	0	0	1	1	1	0	0
92	FLI1-TRANSLOCATION-MUTANT	1	FLI1	DR	94.35		PRECLINICAL	1	PRECLINICAL	0	4	1	1	1	0	1	0	1	1	0	0	1	0	1	1	0	0	1	0	0	1	0	1	1	0	1	1	0	0	1	0	0	1	0	0	1	0	0	1
93	BRAF-V600E		BRAF	DR	6250.51	6232.31	CLINICAL	1	CLINICAL	1	3	1	1	1	1	1	1	1	1	1	1	1	1	1	1	1	1	1	1	1	1	1	1	1	1	1	1	1	1	1	1	1	1	1	1	1	1	1	1
93	PTPN13-W1274C		PTPN13	DR	0.1	0	FREQUENCY	1	PRECLINICAL	0	4	1	1	1	0	0	0	0	0	0	0	0	0	0	0	0	0	0	0	0	0	0	0	0	0	0	0	0	0	0	0	0	0	0	0	0	0	0	0
93	AR-L57Q		AR	DR	0.09	0.05	FREQUENCY	1	PRECLINICAL	0	4	1	1	1	1	1	1	1	1	1	0	0	0	1	1	1	0	0	0	0	0	0	1	1	1	1	1	1	0	0	0	1	1	1	1	1	1	1	1
93	MPL-1653+1delG		MPL	DR	4.97	5	CLINICAL	0		0		1	1	1	1	1	1	1	1	1	1	1	1	1	1	1	0	0	0	0	0	0	1	1	1	1	1	1	1	1	1	1	1	1	1	1	1	1	1
93	LRP1B-A3178T		LRP1B	VUS-DR	0.23			0		0		1	1	1	1	1	1	1	1	1	0	0	0	0	0	0	0	0	0	0	0	0	1	1	1	1	1	1	0	0	0	0	0	0	0	0	0	0	0
93	NCOR1-K432R		NCOR1	VUS-DR	0.22			0		0		1	1	1	1	1	1	0	0	0	0	0	0	1	1	1	0	0	0	0	0	0	0	0	0	1	1	1	0	0	0	0	0	0	1	1	1	0	0
93	SND1-K249R		SND1	VUS-DR	0.21			0		0		1	1	1	0	0	0	0	0	0	0	0	0	1	1	1	0	0	0	0	0	0	0	0	0	0	0	0	0	0	0	0	0	0	0	0	0	0	0
93	CBLC-M344V		CBLC	VUS-DR	0.04			1	PRECLINICAL	0		1	1	1	1	1	1	0	0	0	0	0	0	0	0	0	0	0	0	0	0	0	1	1	1	1	1	1	0	0	0	0	0	0	1	1	1	0	0
94	ATP4A-R703C		ATP4A	DR	9.03	9.04	CLINICAL	0		0		1	1	1	1	1	1	0	0	0	0	0	0	0	0	0	0	0	0	0	0	0	0	0	0	0	0	0	0	0	0	0	0	0	0	0	0	0	0
94	SND1-A5_S11dup		SND1	DR	0.21	0	FREQUENCY	0		0		1	1	1	0	0	0	0	0	0	0	0	0	1	1	1	0	0	0	0	0	0	0	0	0	0	0	0	0	0	0	0	0	0	0	0	0	0	0
94	IDH2-R261H		IDH2	DR	0.76	0.76	CLINICAL	1	PRECLINICAL	0	4	1	1	1	1	1	1	1	1	1	1	1	1	1	1	1	0	0	0	0	0	0	1	1	1	1	1	1	1	1	1	1	1	1	1	1	1	1	1
94	CLTCL1-E929*		CLTCL1	DR	0.02			0		0		1	1	1	0	0	0	0	0	0	0	0	0	0	0	0	0	0	0	0	0	0	1	1	1	0	0	0	0	0	0	0	0	0	1	1	1	0	0
94	IGF2R-G604S		IGF2R	VUS-DR	0.26			0		1		1	1	1	1	1	1	1	1	1	0	0	0	0	0	0	0	0	0	0	0	0	0	0	0	1	1	1	0	0	0	0	0	0	0	0	0	0	0
94	WRN-2732+2T>C		WRN	VUS-DR	0.1			1	PRECLINICAL	0		1	1	1	1	1	1	1	1	1	0	0	0	0	0	0	1	1	1	1	1	1	1	1	1	1	1	1	0	0	0	0	0	0	1	1	1	0	0
94	WRN-T172P		WRN	VUS-DR	0.1			1	PRECLINICAL	0		1	1	1	1	1	1	1	1	1	0	0	0	0	0	0	1	1	1	1	1	1	1	1	1	1	1	1	0	0	0	0	0	0	1	1	1	0	0
94	CTCF-A648S		CTCF	VUS-DR	0.08			0		0		1	1	1	1	1	1	0	0	0	0	0	0	1	1	1	0	0	0	0	0	0	1	1	1	1	1	1	1	1	1	1	1	1	1	1	1	1	1
94	TP63-V267I		TP63	VUS-DR	0.04			0		0		1	1	1	1	1	1	0	0	0	0	0	0	0	0	0	0	0	0	0	0	0	0	0	0	1	1	1	0	0	0	1	1	1	1	1	1	0	0
95	FLI1-TRANSLOCATION-MUTANT	1	FLI1	DR	89.31		PRECLINICAL	1	PRECLINICAL	0	4	1	1	1	0	1	0	1	1	0	0	1	0	1	1	0	0	1	0	0	1	0	1	1	0	1	1	0	0	1	0	0	1	0	0	1	0	0	1
95	CHEK2-I157T		CHEK2	DR	122.8	119.44	CLINICAL	1	CLINICAL	0	3	1	1	1	1	1	1	1	1	1	0	0	0	1	1	1	1	1	1	0	0	0	1	1	1	1	1	1	0	0	0	1	1	1	1	1	1	1	1
95	POLE-I1933V		POLE	DR	1.84	0	FREQUENCY	1	CLINICAL	0	3	1	1	1	1	1	1	0	0	0	0	0	0	0	0	0	1	1	1	0	0	0	1	1	1	1	1	1	0	0	0	0	0	0	1	1	1	1	1
95	ERCC3-R298W		ERCC3	DR	0.01	0	FREQUENCY	0		0		1	1	1	1	1	1	1	1	1	0	0	0	1	1	1	1	1	1	0	0	0	1	1	1	1	1	1	0	0	0	0	0	0	1	1	1	0	0
95	EPAS1-Q561K		EPAS1	DR	0.22	0	FREQUENCY	0		0		1	1	1	0	0	0	0	0	0	0	0	0	0	0	0	0	0	0	0	0	0	0	0	0	1	1	1	0	0	0	0	0	0	0	0	0	0	0
95	ERBB2-G433R		ERBB2	VUS-DR	12.42			1	CLINICAL	1		1	1	1	1	1	1	1	1	1	1	1	1	1	1	1	0	0	0	0	0	0	1	1	1	1	1	1	0	0	0	1	1	1	1	1	1	1	1
95	NCOR1-S789T		NCOR1	VUS-DR	0.22			0		0		1	1	1	1	1	1	0	0	0	0	0	0	1	1	1	0	0	0	0	0	0	0	0	0	1	1	1	0	0	0	0	0	0	1	1	1	0	0
95	FANCL-I290T		FANCL	VUS-DR	0.14			1	PRECLINICAL	0		1	1	1	1	1	1	0	0	0	0	0	0	1	1	1	1	1	1	0	0	0	1	1	1	1	1	1	0	0	0	0	0	0	0	0	0	1	1
95	CLTCL1-V44F		CLTCL1	VUS-DR	0.02			0		0		1	1	1	0	0	0	0	0	0	0	0	0	0	0	0	0	0	0	0	0	0	1	1	1	0	0	0	0	0	0	0	0	0	1	1	1	0	0
95	DSE-R723Q		DSE	VUS-DR	0.01			1	PRECLINICAL	0		1	1	1	1	1	1	0	0	0	0	0	0	0	0	0	0	0	0	0	0	0	0	0	0	0	0	0	0	0	0	0	0	0	0	0	0	0	0
95	ERCC3-E263_E264del		ERCC3	VUS-DR	0.01			0		0		1	1	1	1	1	1	1	1	1	0	0	0	1	1	1	1	1	1	0	0	0	1	1	1	1	1	1	0	0	0	0	0	0	1	1	1	0	0
96	PHOX2B-A241fs*?		PHOX2B	DR	3.53	3.28	IN SILICO	0		0		1	1	1	1	1	1	1	1	1	0	0	0	0	0	0	1	1	1	1	1	1	1	1	1	1	1	1	0	0	0	1	1	1	1	1	1	0	0
96	NCOR2-G1919fs*63		NCOR2	DR	0.4			0		0		1	1	1	0	0	0	0	0	0	0	0	0	0	0	0	0	0	0	0	0	0	0	0	0	0	0	0	0	0	0	0	0	0	0	0	0	0	0
96	ALK-P1139T		ALK	VUS-DR	2.55			1	PRECLINICAL	1		1	1	1	1	1	1	1	1	1	1	1	1	1	1	1	1	1	1	1	1	1	1	1	1	1	1	1	0	0	0	1	1	1	1	1	1	1	1
96	KMT2C-M1242L		KMT2C	VUS-DR	1.73			0		1		1	1	1	1	1	1	1	1	1	0	0	0	1	1	1	0	0	0	0	0	0	1	1	1	1	1	1	1	1	1	1	1	1	1	1	1	0	0
96	ZNF217-R903Q		ZNF217	VUS-DR	0.24			0		1		1	1	1	1	1	1	0	0	0	0	0	0	1	1	1	0	0	0	0	0	0	1	1	1	1	1	1	0	0	0	0	0	0	0	0	0	1	1
96	POLQ-K1025del		POLQ	VUS-DR	0.21			1	PRECLINICAL	0		1	1	1	0	0	0	0	0	0	0	0	0	1	1	1	0	0	0	0	0	0	0	0	0	1	1	1	0	0	0	0	0	0	0	0	0	0	0
96	POLD1-T441M		POLD1	VUS-DR	0.02			0		0		1	1	1	1	1	1	0	0	0	0	0	0	0	0	0	1	1	1	0	0	0	0	0	0	1	1	1	0	0	0	0	0	0	0	0	0	1	1
96	CLTCL1-N1023I		CLTCL1	VUS-DR	0.01			0		0		1	1	1	0	0	0	0	0	0	0	0	0	0	0	0	0	0	0	0	0	0	1	1	1	0	0	0	0	0	0	0	0	0	1	1	1	0	0
97	ERCC3-R109*		ERCC3	DR	63.51	63.5	CLINICAL	0		0		1	1	1	1	1	1	1	1	1	0	0	0	1	1	1	1	1	1	0	0	0	1	1	1	1	1	1	0	0	0	0	0	0	1	1	1	0	0
97	DMD-Q673E		DMD	DR	10.1	10	CLINICAL	0		0		1	1	1	1	1	1	0	0	0	0	0	0	0	0	0	0	0	0	0	0	0	0	0	0	0	0	0	0	0	0	0	0	0	0	0	0	0	0
97	POLE-H144R		POLE	DR	1.84	0	FREQUENCY	1	CLINICAL	0	3	1	1	1	1	1	1	0	0	0	0	0	0	0	0	0	1	1	1	0	0	0	1	1	1	1	1	1	0	0	0	0	0	0	1	1	1	1	1
97	TP53-M160I		TP53	DR	22.44	7.11	PRECLINICAL	1	PRECLINICAL	1	4	1	1	1	1	1	1	1	1	1	1	1	1	1	1	1	1	1	1	1	1	1	1	1	1	1	1	1	1	1	1	1	1	1	1	1	1	1	1
97	ERBB2-AMPLIFICATION-MUTANT	1	ERBB2	DR	760.65		CLINICAL	1	CLINICAL	1	3	1	1	1	1	1	0	1	1	0	1	1	0	1	1	0	0	1	0	0	1	0	1	1	0	1	1	0	0	1	0	1	1	0	1	1	0	1	1
97	MYCN-AMPLIFICATION-MUTANT	1	MYCN	DR	135.3		CLINICAL	1	PRECLINICAL	1	4	1	1	1	1	1	0	1	1	0	0	1	0	1	1	0	0	1	0	0	1	0	1	1	0	1	1	0	0	1	0	1	1	0	1	1	0	1	1
97	ODC1-AMPLIFICATION-MUTANT	1	ODC1	DR	3.79		CLINICAL	0		0		1	1	1	0	1	0	0	1	0	0	1	0	0	1	0	0	1	0	0	1	0	0	1	0	0	1	0	0	1	0	0	1	0	0	1	0	0	1
97	RAF1-AMPLIFICATION-MUTANT	1	RAF1	DR	9.2		CLINICAL	1	CLINICAL	1	3	1	1	1	1	1	0	1	1	0	0	1	0	1	1	0	1	1	0	1	1	0	1	1	0	1	1	0	0	1	0	1	1	0	1	1	0	1	1
97	CNOT3-P472S		CNOT3	VUS-DR	0.13			0		0		1	1	1	0	0	0	0	0	0	0	0	0	0	0	0	0	0	0	0	0	0	1	1	1	0	0	0	0	0	0	0	0	0	1	1	1	0	0
98	PDGFRB-D353H		PDGFRB	DR	0.17	0	FREQUENCY	1	PRECLINICAL	0	4	1	1	1	1	1	1	1	1	1	0	0	0	1	1	1	0	0	0	0	0	0	1	1	1	1	1	1	0	0	0	1	1	1	1	1	1	1	1
98	AR-W399R		AR	DR	0.04	0	FREQUENCY	1	PRECLINICAL	0	4	1	1	1	1	1	1	1	1	1	0	0	0	1	1	1	0	0	0	0	0	0	1	1	1	1	1	1	0	0	0	1	1	1	1	1	1	1	1
98	MET-T1010I		MET	DR	23.58	23.58	CLINICAL	1	PRECLINICAL	1	4	1	1	1	1	1	1	1	1	1	1	1	1	1	1	1	1	1	1	0	0	0	1	1	1	1	1	1	0	0	0	1	1	1	1	1	1	1	1
98	CBL-A488V		CBL	VUS-DR	0.66			1	PRECLINICAL	0		1	1	1	1	1	1	1	1	1	0	0	0	1	1	1	1	1	1	1	1	1	1	1	1	1	1	1	1	1	1	1	1	1	1	1	1	1	1
98	LRP1B-P1139R		LRP1B	VUS-DR	0.23			0		0		1	1	1	1	1	1	1	1	1	0	0	0	0	0	0	0	0	0	0	0	0	1	1	1	1	1	1	0	0	0	0	0	0	0	0	0	0	0
98	ZFHX3-Q2014H		ZFHX3	VUS-DR	0.05			0		0		1	1	1	1	1	1	0	0	0	0	0	0	0	0	0	0	0	0	0	0	0	0	0	0	1	1	1	0	0	0	0	0	0	0	0	0	0	0
98	MYH9-R1226L		MYH9	VUS-DR	0.05			0		0		1	1	1	0	0	0	1	1	1	0	0	0	0	0	0	0	0	0	0	0	0	1	1	1	1	1	1	0	0	0	0	0	0	0	0	0	0	0
98	EP300-A2354S		EP300	VUS-DR	0.03			0		0		1	1	1	1	1	1	1	1	1	0	0	0	1	1	1	0	0	0	0	0	0	1	1	1	1	1	1	1	1	1	1	1	1	1	1	1	1	1
99	BRIP1-D184Y		BRIP1	DR	5.04	4.37	PRECLINICAL	1	CLINICAL	0	3	1	1	1	1	1	1	1	1	1	0	0	0	1	1	1	1	1	1	0	0	0	1	1	1	1	1	1	0	0	0	1	1	1	1	1	1	1	1
99	KMT2D-E3216K		KMT2D	DR	0.13	0	FREQUENCY	0		0		1	1	1	1	1	1	1	1	1	0	0	0	1	1	1	0	0	0	0	0	0	1	1	1	1	1	1	1	1	1	0	0	0	1	1	1	1	1
99	ALK-F1174I		ALK	DR	22.74	20.21	FREQUENCY	1	PRECLINICAL	1	4	1	1	1	1	1	1	1	1	1	1	1	1	1	1	1	1	1	1	1	1	1	1	1	1	1	1	1	0	0	0	1	1	1	1	1	1	1	1
99	MAML2-V836I		MAML2	DR	3	3	FREQUENCY	0		0		1	1	1	0	0	0	1	1	1	0	0	0	1	1	1	0	0	0	0	0	0	1	1	1	0	0	0	0	0	0	0	0	0	0	0	0	0	0
99	CEP57-R151Q		CEP57	DR	0.06	0	FREQUENCY	0		0		1	1	1	1	1	1	0	0	0	0	0	0	0	0	0	1	1	1	0	0	0	0	0	0	1	1	1	0	0	0	0	0	0	0	0	0	0	0
99	CDK4-AMPLIFICATION-MUTANT	1	CDK4	DR	42.05		CLINICAL	1	CLINICAL	0	3	1	1	1	1	1	0	1	1	0	0	1	0	1	1	0	1	1	0	0	1	0	1	1	0	1	1	0	0	1	0	1	1	0	1	1	0	1	1
99	SND1-D69_A70del		SND1	VUS-DR	0.21			0		0		1	1	1	0	0	0	0	0	0	0	0	0	1	1	1	0	0	0	0	0	0	0	0	0	0	0	0	0	0	0	0	0	0	0	0	0	0	0
99	CBLB-E612D		CBLB	VUS-DR	0.07			0		1		1	1	1	1	1	1	0	0	0	0	0	0	1	1	1	0	0	0	0	0	0	1	1	1	1	1	1	0	0	0	0	0	0	1	1	1	0	0
99	MYH9-V782I		MYH9	VUS-DR	0.05			0		0		1	1	1	0	0	0	1	1	1	0	0	0	0	0	0	0	0	0	0	0	0	1	1	1	1	1	1	0	0	0	0	0	0	0	0	0	0	0
99	ZFHX3-L1824V		ZFHX3	VUS-DR	0.04			0		0		1	1	1	1	1	1	0	0	0	0	0	0	0	0	0	0	0	0	0	0	0	0	0	0	1	1	1	0	0	0	0	0	0	0	0	0	0	0
99	CSMD3-S3266F		CSMD3	VUS-DR	0.03			0		0		1	1	1	1	1	1	1	1	1	0	0	0	0	0	0	0	0	0	0	0	0	0	0	0	0	0	0	0	0	0	0	0	0	0	0	0	0	0
100	FLI1-TRANSLOCATION-MUTANT	1	FLI1	DR	94.35		PRECLINICAL	1	PRECLINICAL	0	4	1	1	1	0	1	0	1	1	0	0	1	0	1	1	0	0	1	0	0	1	0	1	1	0	1	1	0	0	1	0	0	1	0	0	1	0	0	1
100	LRP1B-A3816V		LRP1B	DR	0.22	0	FREQUENCY	0		0		1	1	1	1	1	1	1	1	1	0	0	0	0	0	0	0	0	0	0	0	0	1	1	1	1	1	1	0	0	0	0	0	0	0	0	0	0	0
100	CHD1-T1650M		CHD1	VUS-DR	0.98			1	CLINICAL	0		1	1	1	1	1	1	0	0	0	0	0	0	1	1	1	0	0	0	0	0	0	0	0	0	1	1	1	0	0	0	0	0	0	0	0	0	0	0
100	LRP1B-R3828C		LRP1B	VUS-DR	0.22			0		0		1	1	1	1	1	1	1	1	1	0	0	0	0	0	0	0	0	0	0	0	0	1	1	1	1	1	1	0	0	0	0	0	0	0	0	0	0	0
101	KDR-Q472H		KDR	DR	21.96	21.63	CLINICAL	1	CLINICAL	1	3	1	1	1	1	1	1	1	1	1	1	1	1	1	1	1	0	0	0	0	0	0	1	1	1	1	1	1	0	0	0	1	1	1	1	1	1	1	1
101	AXIN1-G650S		AXIN1	DR	11.98	11.97	IN SILICO	0		0		1	1	1	1	1	1	0	0	0	0	0	0	1	1	1	0	0	0	0	0	0	1	1	1	1	1	1	0	0	0	1	1	1	1	1	1	1	1
101	CHEK2-I157T		CHEK2	DR	119.44	119.44	CLINICAL	1	PRECLINICAL	0	4	1	1	1	1	1	1	1	1	1	0	0	0	1	1	1	1	1	1	0	0	0	1	1	1	1	1	1	0	0	0	1	1	1	1	1	1	1	1
101	SMARCB1-LOSS-MUTANT	1	SMARCB1	DR	14.18		CLINICAL	1	CLINICAL	0	3	1	1	1	1	1	0	1	1	0	1	1	0	1	1	0	1	1	0	1	1	0	1	1	0	1	1	0	0	1	0	1	1	0	1	1	0	1	1
101	FSTL5-G193E		FSTL5	VUS-DR	0.39			0		0		1	1	1	1	1	1	0	0	0	0	0	0	0	0	0	0	0	0	0	0	0	0	0	0	0	0	0	0	0	0	0	0	0	0	0	0	0	0
101	ZFHX3-G3512DEL		ZFHX3	VUS-DR	0.05			0		0		1	1	1	1	1	1	0	0	0	0	0	0	0	0	0	0	0	0	0	0	0	0	0	0	1	1	1	0	0	0	0	0	0	0	0	0	0	0
101	ZFHX3-K3420R		ZFHX3	VUS-DR	0.05			0		0		1	1	1	1	1	1	0	0	0	0	0	0	0	0	0	0	0	0	0	0	0	0	0	0	1	1	1	0	0	0	0	0	0	0	0	0	0	0
102	WRN-K5fs*15		WRN	DR	10.1	10	CLINICAL	1	PRECLINICAL	0	4	1	1	1	1	1	1	1	1	1	0	0	0	0	0	0	1	1	1	1	1	1	1	1	1	1	1	1	0	0	0	0	0	0	1	1	1	0	0
102	NOTCH1-N1484S		NOTCH1	DR	2.28	0	FREQUENCY	0		0		1	1	1	1	1	1	1	1	1	1	1	1	1	1	1	0	0	0	0	0	0	1	1	1	1	1	1	1	1	1	1	1	1	1	1	1	1	1
102	NTRK3-R326H		NTRK3	DR	0.9	0	FREQUENCY	0		1		1	1	1	1	1	1	1	1	1	0	0	0	1	1	1	0	0	0	0	0	0	1	1	1	1	1	1	0	0	0	1	1	1	1	1	1	1	1
102	BRCA2-K3326*		BRCA2	DR	193.24	193.24	CLINICAL	1	CLINICAL	1	3	1	1	1	1	1	1	0	0	0	0	0	0	1	1	1	1	1	1	0	0	0	1	1	1	1	1	1	0	0	0	1	1	1	1	1	1	1	1
102	CHEK2-D438Y		CHEK2	DR	35.96	32.46	CLINICAL	1	CLINICAL	0	3	1	1	1	1	1	1	1	1	1	0	0	0	1	1	1	1	1	1	0	0	0	1	1	1	1	1	1	0	0	0	1	1	1	1	1	1	1	1
102	NOTCH1-K1607R		NOTCH1	VUS-DR	2.27			0		0		1	1	1	1	1	1	1	1	1	1	1	1	1	1	1	0	0	0	0	0	0	1	1	1	1	1	1	1	1	1	1	1	1	1	1	1	1	1
102	ERCC5-Q922K		ERCC5	VUS-DR	1.24			1	CLINICAL	0		1	1	1	1	1	1	1	1	1	0	0	0	0	0	0	1	1	1	0	0	0	1	1	1	1	1	1	0	0	0	0	0	0	1	1	1	0	0
102	LAMA2-G2396E		LAMA2	VUS-DR	0.09			0		0		1	1	1	1	1	1	0	0	0	0	0	0	0	0	0	0	0	0	0	0	0	0	0	0	0	0	0	0	0	0	0	0	0	0	0	0	0	0
103	JAK1-R506C		JAK1	VUS-DR	1.04			1	PRECLINICAL	1		1	1	1	1	1	1	1	1	1	0	0	0	1	1	1	0	0	0	0	0	0	1	1	1	1	1	1	1	1	1	1	1	1	1	1	1	1	1
103	FANCI-T258A		FANCI	VUS-DR	0.14			1	PRECLINICAL	0		1	1	1	1	1	1	0	0	0	0	0	0	1	1	1	1	1	1	0	0	0	0	0	0	1	1	1	0	0	0	0	0	0	0	0	0	0	0
103	PTPRD-A1846T		PTPRD	VUS-DR	0.06			0		0		1	1	1	1	1	1	1	1	1	0	0	0	1	1	1	0	0	0	0	0	0	0	0	0	1	1	1	0	0	0	0	0	0	1	1	1	0	0
103	CHD2-H1737Q		CHD2	VUS-DR	0.06			0		0		1	1	1	1	1	1	0	0	0	0	0	0	1	1	1	0	0	0	0	0	0	0	0	0	1	1	1	0	0	0	0	0	0	0	0	0	0	0
103	ZFHX3-Q2014H		ZFHX3	VUS-DR	0.04			0		0		1	1	1	1	1	1	0	0	0	0	0	0	0	0	0	0	0	0	0	0	0	0	0	0	1	1	1	0	0	0	0	0	0	0	0	0	0	0
[truncated: 88 more columns]

## Sheet: Actionability
Genes		1747	1747	767	767	634	634	634	634	593	593	591	591	591	591	548	548	523	523	484	484	468	468	446	446	410	410	409	409	407	407	396	396	341	341	323	323	309	309	238	238	225	225	220	220	164	164	154	154
Patient	Panel	WES+	WES-	CeGat Cancer Precision+	CeGat Cancer Precision-	BGI SENTIS Cancer+Discovery+	BGI SENTIS Cancer+Discovery-	Wisgen Bio Solid+	Wisgen Bio Solid-	AIO+	AIO-	Caris MI CGP++	Caris MI CGP+-	CCCP+	CCCP-	NovoPM1.0+	NovoPM1.0-	TSO500 +	TSO500 -	NovoPM2.0+	NovoPM2.0-	MSK-IMPACT v3+	MSK-IMPACT v3-	HAEM+	HAEM-	MSK-IMPACT v2+	MSK-IMPACT v2-	AmpliSeq Comprehensive+	AmpliSeq Comprehensive-	FM1 Heme+	FM1 Heme-	Genekor PrIMe+	Genekor PrIMe-	MSK-IMPACT v1+	MSK-IMPACT v1-	NeoTYPE Discovery Profile for Solid Tumors+	NeoTYPE Discovery Profile for Solid Tumors-	FM1 CDx+	FM1 CDx-	Children Hospital Philadelphia Solid v2.0+	Children Hospital Philadelphia Solid v2.0-	Knight Diagnostics GeneTrails CSTP+	Knight Diagnostics GeneTrails CSTP-	Knight Diagnostics GeneTrails Hematologic+	Knight Diagnostics GeneTrails Hematologic-	Stanford HemeSTAMP+	Stanford HemeSTAMP-	Blueprint Genetics Comprehensive Hereditary+	Blueprint Genetics Comprehensive Hereditary -
1	WES	0	0	0	0	0	0	0	0	0	0	0	0	0	0	0	0	0	0	0	0	0	0	0	0	0	0	0	0	0	0	0	0	0	0	0	0	0	0	0	0	0	0	0	0	0	0	0	0
2	WES	0	0	0	0	0	0	0	0	0	0	0	0	0	0	0	0	0	0	0	0	0	0	0	0	0	0	0	0	0	0	0	0	0	0	0	0	0	0	0	0	0	0	0	0	0	0	0	0
3	WES	1	1	1	1	1	1	1	1	1	1	1	1	1	1	1	1	1	1	1	1	1	1	1	1	1	1	1	1	1	1	1	1	1	1	1	1	1	1	1	1	1	1	1	1	1	1	1	1
4	WES	1	1	1	1	1	1	1	1	1	1	1	1	1	1	1	1	1	1	1	1	1	1	1	1	1	1	1	1	1	1	1	1	1	1	1	1	1	1	1	1	1	1	0	0	0	0	0	0
5	WES	1	1	1	1	1	1	1	1	1	1	1	1	1	1	1	1	1	1	1	1	1	1	1	1	1	1	1	1	1	1	1	1	1	1	1	1	1	1	1	1	1	1	1	1	0	0	1	1
6	WES	0	0	0	0	0	0	0	0	0	0	0	0	0	0	0	0	0	0	0	0	0	0	0	0	0	0	0	0	0	0	0	0	0	0	0	0	0	0	0	0	0	0	0	0	0	0	0	0
7	WES	0	0	0	0	0	0	0	0	0	0	0	0	0	0	0	0	0	0	0	0	0	0	0	0	0	0	0	0	0	0	0	0	0	0	0	0	0	0	0	0	0	0	0	0	0	0	0	0
8	WES	0	0	0	0	0	0	0	0	0	0	0	0	0	0	0	0	0	0	0	0	0	0	0	0	0	0	0	0	0	0	0	0	0	0	0	0	0	0	0	0	0	0	0	0	0	0	0	0
9	WES	0	0	0	0	0	0	0	0	0	0	0	0	0	0	0	0	0	0	0	0	0	0	0	0	0	0	0	0	0	0	0	0	0	0	0	0	0	0	0	0	0	0	0	0	0	0	0	0
10	WES	0	0	0	0	0	0	0	0	0	0	0	0	0	0	0	0	0	0	0	0	0	0	0	0	0	0	0	0	0	0	0	0	0	0	0	0	0	0	0	0	0	0	0	0	0	0	0	0
11	WES	1	1	0	0	0	0	0	0	0	0	0	0	0	0	0	0	0	0	0	0	0	0	1	1	0	0	0	0	0	0	0	0	0	0	0	0	0	0	0	0	0	0	0	0	0	0	0	0
12	WES	1	1	1	1	1	1	1	1	1	1	1	1	1	1	1	1	1	1	1	1	1	1	1	1	1	1	1	1	1	1	1	1	1	1	1	1	1	1	1	1	1	1	1	1	1	1	1	1
13	WES	1	1	1	1	1	1	1	1	1	1	1	1	1	1	1	1	1	1	1	1	1	1	1	1	1	1	1	1	1	1	1	1	1	1	1	1	1	1	1	1	1	1	0	0	0	0	1	1
14	WES	1	1	1	1	1	1	1	1	1	1	1	1	1	1	1	1	1	1	1	1	1	1	1	1	1	1	1	1	1	1	1	1	1	1	1	1	1	1	1	1	1	1	1	1	1	1	1	1
15	WES	1	1	1	1	1	1	1	1	1	1	1	1	1	1	1	1	1	1	1	1	1	1	1	1	1	1	1	1	1	1	1	1	1	1	1	1	1	1	1	1	1	1	1	1	1	1	1	1
16	WES	0	0	0	0	0	0	0	0	0	0	0	0	0	0	0	0	0	0	0	0	0	0	0	0	0	0	0	0	0	0	0	0	0	0	0	0	0	0	0	0	0	0	0	0	0	0	0	0
17	WES	1	1	1	1	1	1	1	1	1	1	1	1	1	1	1	1	1	1	1	1	1	1	1	1	1	1	1	1	1	1	1	1	1	1	1	1	1	1	1	1	1	1	1	1	1	1	1	1
18	WES	1	1	1	1	1	1	1	1	1	1	1	1	1	1	1	1	1	1	1	1	1	1	1	1	1	1	1	1	1	1	1	1	1	1	1	1	1	1	1	1	1	1	1	1	0	0	1	1
19	WES	1	1	1	1	1	1	1	1	1	1	1	1	1	1	1	1	1	1	1	1	1	1	1	1	1	1	1	1	1	1	1	1	1	1	1	1	1	1	1	1	1	1	1	1	1	1	1	1
20	WES	0	0	0	0	0	0	0	0	0	0	0	0	0	0	0	0	0	0	0	0	0	0	0	0	0	0	0	0	0	0	0	0	0	0	0	0	0	0	0	0	0	0	0	0	0	0	0	0
21	WES	1	1	1	1	1	1	1	1	1	1	1	1	1	1	1	1	1	1	1	1	1	1	1	1	1	1	1	1	1	1	1	1	1	1	1	1	1	1	1	1	1	1	1	1	1	1	1	1
22	WES	1	1	1	1	1	1	1	1	1	1	1	1	1	1	1	1	1	1	1	1	1	1	1	1	1	1	1	1	1	1	1	1	1	1	1	1	1	1	1	1	1	1	1	1	1	1	1	1
23	WES	1	1	1	1	1	1	1	1	1	1	1	1	1	1	1	1	1	1	1	1	1	1	1	1	1	1	1	1	1	1	1	1	1	1	1	1	1	1	1	1	1	1	1	1	1	1	1	1
24	WES	0	0	0	0	0	0	0	0	0	0	0	0	0	0	0	0	0	0	0	0	0	0	0	0	0	0	0	0	0	0	0	0	0	0	0	0	0	0	0	0	0	0	0	0	0	0	0	0
25	WES	1	0	1	0	1	0	1	0	1	0	1	0	1	0	1	0	1	0	1	0	1	0	1	0	1	0	1	0	1	0	1	0	1	0	1	0	1	0	1	0	1	0	1	0	1	0	1	0
26	WES	1	1	1	1	1	1	1	1	1	1	1	1	1	1	1	1	1	1	1	1	1	1	1	1	1	1	1	1	0	0	1	1	1	1	1	1	1	1	0	0	1	1	1	1	0	0	1	1
27	WES	1	1	1	1	1	1	1	1	1	1	1	1	1	1	1	1	1	1	1	1	1	1	1	1	1	1	1	1	1	1	1	1	1	1	1	1	1	1	1	1	0	0	1	1	1	1	0	0
28	WES	0	0	0	0	0	0	0	0	0	0	0	0	0	0	0	0	0	0	0	0	0	0	0	0	0	0	0	0	0	0	0	0	0	0	0	0	0	0	0	0	0	0	0	0	0	0	0	0
29	WES	1	0	1	0	1	0	1	0	1	0	1	0	1	0	1	0	1	0	1	0	1	0	1	0	1	0	1	0	1	0	1	0	1	0	1	0	1	0	1	0	1	0	1	0	1	0	1	0
30	WES	0	0	0	0	0	0	0	0	0	0	0	0	0	0	0	0	0	0	0	0	0	0	0	0	0	0	0	0	0	0	0	0	0	0	0	0	0	0	0	0	0	0	0	0	0	0	0	0
31	WES	0	0	0	0	0	0	0	0	0	0	0	0	0	0	0	0	0	0	0	0	0	0	0	0	0	0	0	0	0	0	0	0	0	0	0	0	0	0	0	0	0	0	0	0	0	0	0	0
32	WES	1	1	1	1	1	1	1	1	1	1	1	1	1	1	1	1	1	1	1	1	1	1	1	1	1	1	1	1	1	1	1	1	1	1	1	1	1	1	1	1	1	1	1	1	1	1	1	1
33	WES	0	0	0	0	0	0	0	0	0	0	0	0	0	0	0	0	0	0	0	0	0	0	0	0	0	0	0	0	0	0	0	0	0	0	0	0	0	0	0	0	0	0	0	0	0	0	0	0
34	WES	0	0	0	0	0	0	0	0	0	0	0	0	0	0	0	0	0	0	0	0	0	0	0	0	0	0	0	0	0	0	0	0	0	0	0	0	0	0	0	0	0	0	0	0	0	0	0	0
35	WES	1	1	1	1	1	1	1	1	1	1	1	1	1	1	1	1	1	1	1	1	1	1	1	1	1	1	1	1	1	1	1	1	1	1	1	1	1	1	1	1	1	1	1	1	1	1	0	0
36	FAIL, Select	1	1	1	1	1	1	1	1	1	1	1	1	1	1	1	1	1	1	1	1	1	1	1	1	1	1	1	1	1	1	1	1	1	1	1	1	1	1	1	1	1	1	0	0	1	1	0	0
37	FAIL, Select	1	1	1	1	1	1	1	1	1	1	1	1	1	1	1	1	1	1	1	1	1	1	1	1	1	1	1	1	1	1	1	1	1	1	1	1	1	1	1	1	1	1	1	0	1	0	1	0
38	fail	0	0	0	0	0	0	0	0	0	0	0	0	0	0	0	0	0	0	0	0	0	0	0	0	0	0	0	0	0	0	0	0	0	0	0	0	0	0	0	0	0	0	0	0	0	0	0	0
39	fail	0	0	0	0	0	0	0	0	0	0	0	0	0	0	0	0	0	0	0	0	0	0	0	0	0	0	0	0	0	0	0	0	0	0	0	0	0	0	0	0	0	0	0	0	0	0	0	0
40	fail	0	0	0	0	0	0	0	0	0	0	0	0	0	0	0	0	0	0	0	0	0	0	0	0	0	0	0	0	0	0	0	0	0	0	0	0	0	0	0	0	0	0	0	0	0	0	0	0
41	fail, Sanger	0	0	0	0	0	0	0	0	0	0	0	0	0	0	0	0	0	0	0	0	0	0	0	0	0	0	0	0	0	0	0	0	0	0	0	0	0	0	0	0	0	0	0	0	0	0	0	0
42	fail, FISH	0	0	0	0	0	0	0	0	0	0	0	0	0	0	0	0	0	0	0	0	0	0	0	0	0	0	0	0	0	0	0	0	0	0	0	0	0	0	0	0	0	0	0	0	0	0	0	0
43	FAIL, Select	1	1	1	1	1	1	1	1	1	1	1	1	1	1	1	1	1	1	1	1	1	1	1	1	1	1	1	1	1	1	1	1	1	1	1	1	1	1	1	1	1	1	1	1	1	1	1	1
44	WES	1	0	1	0	1	0	1	0	1	0	1	0	1	0	1	0	1	0	1	0	1	0	1	0	1	0	1	0	1	0	1	0	1	0	1	0	1	0	1	0	1	0	1	0	1	0	1	0
45	WES	1	1	1	1	1	1	1	1	1	1	1	1	1	1	1	1	1	1	1	1	1	1	1	1	1	1	0	0	1	1	1	1	1	1	1	1	1	0	1	1	1	1	1	1	1	1	1	1
46	WES	1	1	1	1	1	1	1	1	1	1	1	1	1	1	1	1	1	1	1	1	1	1	1	1	1	1	1	1	1	1	1	1	1	1	1	1	1	1	1	1	1	1	1	1	1	1	1	1
47	WES	0	0	0	0	0	0	0	0	0	0	0	0	0	0	0	0	0	0	0	0	0	0	0	0	0	0	0	0	0	0	0	0	0	0	0	0	0	0	0	0	0	0	0	0	0	0	0	0
48	WES	1	1	1	1	1	1	1	1	1	1	1	1	1	1	1	1	1	1	1	1	1	1	1	1	1	1	1	1	1	1	1	1	1	1	1	1	1	1	1	1	1	1	1	1	1	1	0	0
49	WES	0	0	0	0	0	0	0	0	0	0	0	0	0	0	0	0	0	0	0	0	0	0	0	0	0	0	0	0	0	0	0	0	0	0	0	0	0	0	0	0	0	0	0	0	0	0	0	0
50	WES	0	0	0	0	0	0	0	0	0	0	0	0	0	0	0	0	0	0	0	0	0	0	0	0	0	0	0	0	0	0	0	0	0	0	0	0	0	0	0	0	0	0	0	0	0	0	0	0
51	WES	1	1	1	1	1	1	1	1	1	1	1	1	1	1	1	1	1	1	1	1	1	1	1	1	1	1	1	1	1	1	1	1	1	1	1	1	1	1	1	1	1	1	1	1	1	1	1	1
52	WES	0	0	0	0	0	0	0	0	0	0	0	0	0	0	0	0	0	0	0	0	0	0	0	0	0	0	0	0	0	0	0	0	0	0	0	0	0	0	0	0	0	0	0	0	0	0	0	0
53	WES	1	1	1	1	1	1	1	1	1	1	1	1	1	1	1	1	1	1	1	1	1	1	1	1	1	1	1	1	1	1	1	1	1	1	1	1	1	1	1	1	1	1	0	0	1	1	0	0
54	WES	1	1	1	1	1	1	1	1	1	1	1	1	1	1	1	1	1	1	1	1	1	1	1	1	1	1	1	1	1	1	1	1	1	1	1	1	1	1	1	1	1	1	0	0	0	0	0	0
55	WES	1	1	1	1	1	1	1	1	1	1	1	1	1	1	1	1	1	1	1	1	1	1	1	1	1	1	1	1	1	1	1	1	1	1	1	1	1	1	1	1	1	1	1	1	1	1	1	1
56	WES	1	1	1	1	1	1	1	1	1	1	1	1	1	1	1	1	1	1	1	1	1	1	1	1	1	1	1	1	1	1	1	1	1	1	1	1	1	1	1	1	1	1	1	1	1	1	1	1
57	WES	1	1	1	1	1	1	1	1	1	1	1	1	1	1	1	1	1	1	1	1	1	1	1	1	1	1	1	1	1	1	1	1	1	1	1	1	1	1	1	1	1	1	1	1	1	1	1	1
58	WES	1	1	1	1	1	1	1	1	1	1	1	1	1	1	1	1	1	1	1	1	1	1	1	1	1	1	1	1	1	1	1	1	1	1	1	1	1	1	1	1	1	1	0	0	1	1	1	1
59	WES	1	1	1	1	1	1	1	1	1	1	1	1	1	1	1	1	1	1	1	1	1	1	1	1	1	1	1	1	1	1	1	1	1	1	1	1	1	1	1	1	1	1	1	1	0	0	1	1
60	WES	1	0	1	0	1	0	1	0	1	0	1	0	1	0	1	0	1	0	1	0	1	0	1	0	1	0	1	0	1	0	1	0	1	0	1	0	1	0	1	0	1	0	1	0	1	0	1	0
61	WES	0	0	0	0	0	0	0	0	0	0	0	0	0	0	0	0	0	0	0	0	0	0	0	0	0	0	0	0	0	0	0	0	0	0	0	0	0	0	0	0	0	0	0	0	0	0	0	0
62	WES	1	0	1	0	1	0	1	0	1	0	1	0	1	0	1	0	1	0	1	0	1	0	1	0	1	0	1	0	1	0	1	0	1	0	1	0	1	0	1	0	1	0	1	0	1	0	1	0
63	WES	0	0	0	0	0	0	0	0	0	0	0	0	0	0	0	0	0	0	0	0	0	0	0	0	0	0	0	0	0	0	0	0	0	0	0	0	0	0	0	0	0	0	0	0	0	0	0	0
64	WES	1	1	1	1	1	1	1	1	1	1	1	1	1	1	1	1	1	1	1	1	1	1	1	1	1	1	1	1	1	1	1	1	1	1	1	1	1	1	1	1	1	1	0	0	1	1	1	1
65	WES	1	1	1	1	1	1	0	0	0	0	0	0	0	0	0	0	0	0	0	0	0	0	1	1	0	0	0	0	0	0	0	0	0	0	0	0	0	0	0	0	0	0	0	0	0	0	0	0
66	WES	1	1	1	1	0	0	1	1	1	1	0	0	1	1	0	0	1	1	1	1	1	1	1	1	1	1	0	0	0	0	1	1	1	1	1	1	1	0	0	0	1	1	0	0	0	0	0	0
67	WES	1	1	1	1	0	0	0	0	1	1	0	0	0	0	1	1	1	1	1	1	0	0	1	1	0	0	0	0	0	0	0	0	0	0	1	1	0	0	0	0	1	1	0	0	0	0	1	1
68	WES	0	0	0	0	0	0	0	0	0	0	0	0	0	0	0	0	0	0	0	0	0	0	0	0	0	0	0	0	0	0	0	0	0	0	0	0	0	0	0	0	0	0	0	0	0	0	0	0
69	WES	1	1	1	1	1	1	1	1	1	1	1	1	1	1	1	1	1	1	1	1	1	1	1	1	1	1	1	1	1	1	1	1	1	1	1	1	1	1	1	1	1	1	1	0	1	0	1	0
70	WES	1	1	1	1	1	1	1	1	1	1	1	1	1	1	1	1	1	1	1	1	1	1	1	1	1	1	1	1	1	1	1	1	1	1	1	1	1	1	1	1	1	1	1	1	1	0	1	1
71	WES	1	1	1	1	1	1	1	1	1	1	1	1	1	1	1	1	1	1	1	1	1	1	1	1	1	1	1	1	1	1	1	1	1	1	1	1	1	1	1	1	1	1	1	1	0	0	1	1
72	WES	1	1	1	1	1	1	1	1	1	1	1	1	1	1	1	1	1	1	1	1	1	1	1	1	1	1	1	1	1	1	1	1	1	1	1	1	1	1	1	1	1	1	1	1	1	1	1	1
73	WES	1	1	1	1	1	1	1	1	1	1	1	1	1	1	1	1	1	1	1	1	1	1	1	1	1	1	1	1	1	1	1	1	1	1	1	1	1	1	1	1	1	1	1	1	1	1	1	1
74	WES	1	1	1	1	1	1	1	1	1	1	1	1	1	1	1	1	1	1	1	1	1	1	1	1	1	1	1	1	1	1	1	1	1	1	1	1	1	1	1	1	1	1	1	1	1	1	1	1
75	WES	1	1	1	1	1	1	1	1	1	1	1	1	1	1	1	1	1	1	1	1	1	1	1	1	1	1	1	1	1	1	1	1	1	1	1	1	1	1	1	1	1	1	1	1	1	1	1	1
76	AIO	1	1	1	1	0	0	0	0	1	1	1	1	1	1	0	0	0	0	0	0	0	0	1	1	0	0	0	0	0	0	0	0	0	0	0	0	0	0	0	0	0	0	1	1	0	0	0	0
77	WES	1	1	1	1	1	1	1	1	1	1	1	1	1	1	1	1	1	1	1	1	1	1	1	1	1	1	1	1	1	1	1	1	1	1	1	1	1	1	1	1	1	1	0	0	0	0	0	0
78	WES	0	0	0	0	0	0	0	0	0	0	0	0	0	0	0	0	0	0	0	0	0	0	0	0	0	0	0	0	0	0	0	0	0	0	0	0	0	0	0	0	0	0	0	0	0	0	0	0
79	WES	1	1	1	1	1	1	1	1	1	1	1	1	1	1	1	1	1	1	1	1	1	1	1	1	1	1	1	1	1	1	1	1	1	1	1	1	1	1	1	1	1	0	1	1	1	1	1	0
80	WES	1	1	1	1	1	1	1	1	1	1	1	1	1	1	1	1	1	1	1	1	1	1	1	1	1	1	0	0	0	0	1	1	1	1	1	1	1	0	0	0	1	1	0	0	1	1	1	1
81	WES	1	1	1	1	1	1	1	1	1	1	1	1	1	1	1	1	1	1	1	1	1	1	1	1	1	1	1	1	1	1	1	1	1	1	1	1	1	1	1	1	1	1	1	1	1	1	1	1
82	WES	0	0	0	0	0	0	0	0	0	0	0	0	0	0	0	0	0	0	0	0	0	0	0	0	0	0	0	0	0	0	0	0	0	0	0	0	0	0	0	0	0	0	0	0	0	0	0	0
83	AIO	1	1	1	1	1	1	1	1	1	1	1	1	1	1	1	1	1	1	1	1	1	1	1	1	1	1	1	1	1	1	1	1	1	1	1	1	1	1	1	1	1	1	1	0	1	0	1	0
84	WES	1	1	1	1	1	1	1	1	1	1	1	1	1	1	1	1	1	1	1	1	1	1	1	1	1	1	1	1	1	1	1	1	1	1	1	1	1	1	1	1	1	1	0	0	0	0	0	0
85	WES	1	1	1	1	1	1	1	1	1	1	1	1	1	1	1	1	1	1	1	1	1	1	1	1	1	1	1	1	1	1	1	1	1	1	1	1	1	1	1	1	1	1	1	1	1	1	1	1
86	WES	1	1	1	1	1	1	1	1	1	1	1	1	1	1	1	1	1	1	1	1	1	1	1	1	1	1	1	1	1	1	1	1	1	1	1	1	1	1	1	1	1	1	1	1	1	1	1	1
87	WES	1	1	1	1	1	1	1	1	1	1	1	1	1	1	1	1	1	1	1	1	1	1	1	1	1	1	1	1	1	1	1	1	1	1	1	1	1	1	1	1	1	1	1	1	0	0	1	1
88	WES	1	1	1	1	1	1	1	1	1	1	1	1	1	1	1	1	1	1	1	1	1	1	1	1	1	1	1	1	1	1	1	1	1	1	1	1	1	1	1	1	0	0	1	1	1	1	1	1
89	FAIL, SANGER	1	1	1	1	1	1	1	1	1	1	1	1	1	1	1	1	1	1	1	1	1	1	1	1	1	1	0	0	0	0	1	1	0	0	1	1	1	0	1	1	1	1	0	0	0	0	0	0
90	WES	1	1	1	1	1	1	1	1	1	1	1	1	1	1	1	1	1	1	1	1	1	1	1	1	1	1	1	1	1	1	1	1	1	1	1	1	1	1	1	1	1	1	1	1	0	0	1	1
91	WES	1	1	1	1	1	1	1	1	1	1	1	1	1	1	1	1	1	1	1	1	1	1	1	1	1	1	1	1	1	1	1	1	1	1	1	1	1	1	1	1	1	1	1	1	1	1	1	1
92	FAIL, FISH	1	0	1	0	1	0	1	0	1	0	1	0	1	0	1	0	1	0	1	0	1	0	1	0	1	0	1	0	1	0	1	0	1	0	1	0	1	0	1	0	1	0	1	0	1	0	1	0
93	WES	1	1	1	1	1	1	1	1	1	1	1	1	1	1	1	1	1	1	1	1	1	1	1	1	1	1	1	1	1	1	1	1	1	1	1	1	1	1	1	1	1	1	1	1	1	1	1	1
94	WES	1	1	1	1	1	1	1	1	1	1	1	1	1	1	1	1	1	1	1	1	1	1	1	1	1	1	1	1	1	1	1	1	1	1	1	1	1	1	1	1	1	1	1	1	1	1	0	0
95	WES	1	1	1	1	1	1	1	1	1	1	1	1	1	1	1	1	1	1	1	1	1	1	1	1	1	1	1	1	1	1	1	1	1	1	1	1	1	1	1	1	1	1	1	1	1	1	1	1
96	WES	0	0	0	0	0	0	0	0	0	0	0	0	0	0	0	0	0	0	0	0	0	0	0	0	0	0	0	0	0	0	0	0	0	0	0	0	0	0	0	0	0	0	0	0	0	0	0	0
97	WES	1	1	1	1	1	1	1	1	1	1	1	1	1	1	1	1	1	1	1	1	1	1	1	1	1	1	1	1	1	1	1	1	1	1	1	1	1	1	1	1	1	1	1	1	1	1	1	1
98	WES	1	1	1	1	1	1	1	1	1	1	1	1	1	1	1	1	1	1	1	1	1	1	1	1	1	1	1	1	1	1	1	1	1	1	1	1	1	1	1	1	1	1	0	0	1	1	1	1
99	WES	1	1	1	1	1	1	1	1	1	1	1	1	1	1	1	1	1	1	1	1	1	1	1	1	1	1	1	1	1	1	1	1	1	1	1	1	1	1	1	1	1	1	1	0	1	1	1	1
100	WES	1	0	1	0	1	0	1	0	1	0	1	0	1	0	1	0	1	0	1	0	1	0	1	0	1	0	1	0	1	0	1	0	1	0	1	0	1	0	1	0	1	0	1	0	1	0	1	0
101	AIO	1	1	1	1	1	1	1	1	1	1	1	1	1	1	1	1	1	1	1	1	1	1	1	1	1	1	1	1	1	1	1	1	1	1	1	1	1	1	1	1	1	1	1	1	1	0	1	1
102	LB-AIO	1	1	1	1	1	1	1	1	1	1	1	1	1	1	1	1	1	1	1	1	1	1	1	1	1	1	1	1	1	1	1	1	1	1	1	1	1	1	1	1	1	1	1	1	0	0	1	1
103	LB-AIO	0	0	0	0	0	0	0	0	0	0	0	0	0	0	0	0	0	0	0	0	0	0	0	0	0	0	0	0	0	0	0	0	0	0	0	0	0	0	0	0	0	0	0	0	0	0	0	0
	88	63	57	62	56	60	54	60	54	61	55	59	53	60	54	60	54	61	55	61	55	60	54	63	57	60	54	57	51	57	51	60	54	60	54	61	55	60	51	57	51	59	52	49	41	47	39	51	43
		0.715909	0.647727	0.704545	0.636364	0.681818	0.613636	0.681818	0.613636	0.693182	0.625	0.670455	0.602273	0.681818	0.613636	0.681818	0.613636	0.693182	0.625	0.693182	0.625	0.681818	0.613636	0.715909	0.647727	0.681818	0.613636	0.647727	0.579545	0.647727	0.579545	0.681818	0.613636	0.681818	0.613636	0.693182	0.625	0.681818	0.579545	0.647727	0.579545	0.670455	0.590909	0.556818	0.465909	0.534091	0.443182	0.579545	0.488636
[truncated: 36 more columns]

## Sheet: Resistance
Genes		1747	1747	767	767	634	634	634	634	593	593	591	591	591	591	548	548	523	523	484	484	468	468	446	446	410	410	409	409	407	407	396	396	341	341	323	323	309	309	238	238	225	225	220	220	164	164	154	154
Patient	Panel	WES+	WES-	CeGat Cancer Precision+	CeGat Cancer Precision-	BGI SENTIS Cancer+Discovery+	BGI SENTIS Cancer+Discovery-	Wisgen Bio Solid+	Wisgen Bio Solid-	AIO+	AIO-	Caris MI CGP++	Caris MI CGP+-	CCCP+	CCCP-	NovoPM1.0+	NovoPM1.0-	TSO500 +	TSO500 -	NovoPM2.0+	NovoPM2.0-	MSK-IMPACT v3+	MSK-IMPACT v3-	HAEM+	HAEM-	MSK-IMPACT v2+	MSK-IMPACT v2-	AmpliSeq Comprehensive+	AmpliSeq Comprehensive-	FM1 Heme+	FM1 Heme-	Genekor PrIMe+	Genekor PrIMe-	MSK-IMPACT v1+	MSK-IMPACT v1-	NeoTYPE Discovery Profile for Solid Tumors+	NeoTYPE Discovery Profile for Solid Tumors-	FM1 CDx+	FM1 CDx-	Children Hospital Philadelphia Solid v2.0+	Children Hospital Philadelphia Solid v2.0-	Knight Diagnostics GeneTrails CSTP+	Knight Diagnostics GeneTrails CSTP-	Knight Diagnostics GeneTrails Hematologic+	Knight Diagnostics GeneTrails Hematologic-	Stanford HemeSTAMP+	Stanford HemeSTAMP-	Blueprint Genetics Comprehensive Hereditary+	Blueprint Genetics Comprehensive Hereditary -
1	WES	0	0	0	0	0	0	0	0	0	0	0	0	0	0	0	0	0	0	0	0	0	0	0	0	0	0	0	0	0	0	0	0	0	0	0	0	0	0	0	0	0	0	0	0	0	0	0	0
2	WES	0	0	0	0	0	0	0	0	0	0	0	0	0	0	0	0	0	0	0	0	0	0	0	0	0	0	0	0	0	0	0	0	0	0	0	0	0	0	0	0	0	0	0	0	0	0	0	0
3	WES	1	1	1	1	1	1	1	1	1	1	1	1	1	1	1	1	1	1	1	1	1	1	1	1	1	1	1	1	1	1	1	1	1	1	1	1	1	1	1	1	1	1	1	1	1	1	1	1
4	WES	0	0	0	0	0	0	0	0	0	0	0	0	0	0	0	0	0	0	0	0	0	0	0	0	0	0	0	0	0	0	0	0	0	0	0	0	0	0	0	0	0	0	0	0	0	0	0	0
5	WES	1	1	1	1	1	1	1	1	1	1	1	1	1	1	1	1	1	1	1	1	1	1	1	1	1	1	1	1	1	1	1	1	1	1	1	1	1	1	1	1	1	1	1	1	0	0	1	1
6	WES	1	1	1	1	1	1	1	1	1	1	1	1	1	1	1	1	1	1	1	1	1	1	1	1	1	1	1	1	1	1	1	1	1	1	1	1	1	1	1	1	1	1	0	0	0	0	0	0
7	WES	0	0	0	0	0	0	0	0	0	0	0	0	0	0	0	0	0	0	0	0	0	0	0	0	0	0	0	0	0	0	0	0	0	0	0	0	0	0	0	0	0	0	0	0	0	0	0	0
8	WES	1	1	1	1	1	1	1	1	1	1	1	1	1	1	1	1	1	1	1	1	1	1	1	1	1	1	1	1	1	1	1	1	1	1	1	1	1	1	1	1	1	1	0	0	0	0	0	0
9	WES	0	0	0	0	0	0	0	0	0	0	0	0	0	0	0	0	0	0	0	0	0	0	0	0	0	0	0	0	0	0	0	0	0	0	0	0	0	0	0	0	0	0	0	0	0	0	0	0
10	WES	0	0	0	0	0	0	0	0	0	0	0	0	0	0	0	0	0	0	0	0	0	0	0	0	0	0	0	0	0	0	0	0	0	0	0	0	0	0	0	0	0	0	0	0	0	0	0	0
11	WES	0	0	0	0	0	0	0	0	0	0	0	0	0	0	0	0	0	0	0	0	0	0	0	0	0	0	0	0	0	0	0	0	0	0	0	0	0	0	0	0	0	0	0	0	0	0	0	0
12	WES	1	1	1	1	1	1	1	1	1	1	1	1	1	1	1	1	1	1	1	1	1	1	1	1	1	1	1	1	1	1	1	1	1	1	1	1	1	1	1	1	1	1	1	1	1	1	1	1
13	WES	0	0	0	0	0	0	0	0	0	0	0	0	0	0	0	0	0	0	0	0	0	0	0	0	0	0	0	0	0	0	0	0	0	0	0	0	0	0	0	0	0	0	0	0	0	0	0	0
14	WES	1	1	1	1	1	1	1	1	1	1	1	1	1	1	1	1	1	1	1	1	1	1	1	1	1	1	1	1	1	1	1	1	1	1	1	1	1	1	1	1	0	0	1	1	1	1	0	0
15	WES	1	1	1	1	1	1	1	1	1	1	1	1	1	1	1	1	1	1	1	1	1	1	1	1	1	1	1	1	1	1	1	1	1	1	1	1	1	1	1	1	1	1	1	1	1	1	1	1
16	WES	1	1	1	1	1	1	1	1	1	1	1	1	1	1	1	1	1	1	1	1	1	1	1	1	1	1	1	1	1	1	1	1	1	1	1	1	1	1	1	1	1	1	0	0	0	0	1	1
17	WES	1	1	1	1	1	1	1	1	1	1	1	1	1	1	1	1	1	1	1	1	1	1	1	1	1	1	1	1	1	1	1	1	1	1	1	1	1	1	1	1	1	1	1	1	1	1	0	0
18	WES	1	1	1	1	1	1	1	1	1	1	1	1	1	1	1	1	1	1	1	1	1	1	1	1	1	1	0	0	1	1	1	1	1	1	1	1	1	0	1	1	1	1	1	1	0	0	1	1
19	WES	1	1	1	1	1	1	1	1	1	1	1	1	1	1	1	1	1	1	1	1	1	1	1	1	1	1	1	1	1	1	1	1	1	1	1	1	1	1	1	1	1	1	1	1	1	1	1	1
20	WES	0	0	0	0	0	0	0	0	0	0	0	0	0	0	0	0	0	0	0	0	0	0	0	0	0	0	0	0	0	0	0	0	0	0	0	0	0	0	0	0	0	0	0	0	0	0	0	0
21	WES	1	1	1	1	1	1	1	1	1	1	1	1	1	1	1	1	1	1	1	1	1	1	1	1	1	1	1	1	1	1	1	1	1	1	1	1	1	1	1	1	1	1	1	1	1	1	0	0
22	WES	1	1	1	1	1	1	1	1	1	1	1	1	1	1	1	1	1	1	1	1	1	1	1	1	1	1	1	1	1	1	1	1	1	1	1	1	1	1	1	1	1	1	1	1	1	1	1	1
23	WES	1	1	1	1	1	1	1	1	1	1	1	1	1	1	1	1	1	1	1	1	1	1	1	1	1	1	1	1	1	1	1	1	1	1	1	1	1	1	1	1	1	1	1	1	1	1	1	1
24	WES	0	0	0	0	0	0	0	0	0	0	0	0	0	0	0	0	0	0	0	0	0	0	0	0	0	0	0	0	0	0	0	0	0	0	0	0	0	0	0	0	0	0	0	0	0	0	0	0
25	WES	1	0	1	0	1	0	1	0	1	0	1	0	1	0	1	0	1	0	1	0	1	0	1	0	1	0	1	0	1	0	1	0	1	0	1	0	1	0	1	0	1	0	1	0	1	0	1	0
26	WES	0	0	0	0	0	0	0	0	0	0	0	0	0	0	0	0	0	0	0	0	0	0	0	0	0	0	0	0	0	0	0	0	0	0	0	0	0	0	0	0	0	0	0	0	0	0	0	0
27	WES	1	1	1	1	1	1	1	1	1	1	1	1	1	1	1	1	1	1	1	1	1	1	1	1	1	1	1	1	1	1	1	1	1	1	1	1	1	1	1	1	0	0	1	1	1	1	0	0
28	WES	0	0	0	0	0	0	0	0	0	0	0	0	0	0	0	0	0	0	0	0	0	0	0	0	0	0	0	0	0	0	0	0	0	0	0	0	0	0	0	0	0	0	0	0	0	0	0	0
29	WES	0	0	0	0	0	0	0	0	0	0	0	0	0	0	0	0	0	0	0	0	0	0	0	0	0	0	0	0	0	0	0	0	0	0	0	0	0	0	0	0	0	0	0	0	0	0	0	0
30	WES	0	0	0	0	0	0	0	0	0	0	0	0	0	0	0	0	0	0	0	0	0	0	0	0	0	0	0	0	0	0	0	0	0	0	0	0	0	0	0	0	0	0	0	0	0	0	0	0
31	WES	0	0	0	0	0	0	0	0	0	0	0	0	0	0	0	0	0	0	0	0	0	0	0	0	0	0	0	0	0	0	0	0	0	0	0	0	0	0	0	0	0	0	0	0	0	0	0	0
32	WES	1	1	1	1	1	1	1	1	1	1	1	1	1	1	1	1	1	1	1	1	1	1	1	1	1	1	1	1	1	1	1	1	1	1	1	1	1	1	1	1	1	1	1	1	1	1	1	1
33	WES	0	0	0	0	0	0	0	0	0	0	0	0	0	0	0	0	0	0	0	0	0	0	0	0	0	0	0	0	0	0	0	0	0	0	0	0	0	0	0	0	0	0	0	0	0	0	0	0
34	WES	0	0	0	0	0	0	0	0	0	0	0	0	0	0	0	0	0	0	0	0	0	0	0	0	0	0	0	0	0	0	0	0	0	0	0	0	0	0	0	0	0	0	0	0	0	0	0	0
35	WES	1	1	1	1	1	1	1	1	1	1	1	1	1	1	1	1	1	1	1	1	1	1	1	1	1	1	1	1	1	1	1	1	1	1	1	1	0	1	1	1	0	0	1	1	0	0	0	0
36	FAIL, Select	1	1	1	1	1	1	1	1	1	1	1	1	1	1	1	1	1	1	1	1	1	1	1	1	1	1	1	1	1	1	1	1	1	1	1	1	1	1	1	1	1	1	0	0	1	1	0	0
37	FAIL, Select	1	1	1	1	1	1	1	1	1	1	1	1	1	1	1	1	1	1	1	1	1	1	1	1	1	1	1	1	1	1	1	1	1	1	1	1	1	1	1	1	1	1	1	0	1	0	1	0
38	fail	0	0	0	0	0	0	0	0	0	0	0	0	0	0	0	0	0	0	0	0	0	0	0	0	0	0	0	0	0	0	0	0	0	0	0	0	0	0	0	0	0	0	0	0	0	0	0	0
39	fail	0	0	0	0	0	0	0	0	0	0	0	0	0	0	0	0	0	0	0	0	0	0	0	0	0	0	0	0	0	0	0	0	0	0	0	0	0	0	0	0	0	0	0	0	0	0	0	0
40	fail	0	0	0	0	0	0	0	0	0	0	0	0	0	0	0	0	0	0	0	0	0	0	0	0	0	0	0	0	0	0	0	0	0	0	0	0	0	0	0	0	0	0	0	0	0	0	0	0
41	fail, Sanger	0	0	0	0	0	0	0	0	0	0	0	0	0	0	0	0	0	0	0	0	0	0	0	0	0	0	0	0	0	0	0	0	0	0	0	0	0	0	0	0	0	0	0	0	0	0	0	0
42	fail, FISH	0	0	0	0	0	0	0	0	0	0	0	0	0	0	0	0	0	0	0	0	0	0	0	0	0	0	0	0	0	0	0	0	0	0	0	0	0	0	0	0	0	0	0	0	0	0	0	0
43	FAIL, Select	1	1	1	1	1	1	1	1	1	1	1	1	1	1	1	1	1	1	1	1	1	1	1	1	1	1	1	1	1	1	1	1	1	1	1	1	1	1	1	1	1	1	1	1	1	1	1	1
44	WES	1	0	1	0	1	0	1	0	1	0	1	0	1	0	1	0	1	0	1	0	1	0	1	0	1	0	1	0	1	0	1	0	1	0	1	0	1	0	1	0	1	0	1	0	1	0	1	0
45	WES	1	1	1	1	1	1	1	1	1	1	1	1	1	1	1	1	1	1	1	1	1	1	1	1	1	1	1	1	1	1	1	1	1	1	1	1	0	1	1	1	0	0	1	1	0	0	0	0
46	WES	1	1	1	1	1	1	1	1	1	1	1	1	1	1	1	1	1	1	1	1	1	1	1	1	1	1	1	1	1	1	1	1	1	1	1	1	1	1	1	1	1	1	1	1	1	1	1	1
47	WES	1	1	1	1	1	1	1	1	1	1	1	1	1	1	1	1	1	1	1	1	1	1	1	1	1	1	1	1	1	1	1	1	1	1	1	1	0	1	1	1	0	0	1	1	0	0	0	0
48	WES	1	1	1	1	1	1	1	1	1	1	1	1	1	1	1	1	1	1	1	1	1	1	1	1	1	1	1	1	1	1	1	1	1	1	1	1	1	1	1	1	1	1	0	0	0	0	0	0
49	WES	0	0	0	0	0	0	0	0	0	0	0	0	0	0	0	0	0	0	0	0	0	0	0	0	0	0	0	0	0	0	0	0	0	0	0	0	0	0	0	0	0	0	0	0	0	0	0	0
50	WES	0	0	0	0	0	0	0	0	0	0	0	0	0	0	0	0	0	0	0	0	0	0	0	0	0	0	0	0	0	0	0	0	0	0	0	0	0	0	0	0	0	0	0	0	0	0	0	0
51	WES	1	1	1	1	1	1	1	1	1	1	1	1	1	1	1	1	1	1	1	1	1	1	1	1	1	1	1	1	1	1	1	1	1	1	1	1	1	1	1	1	1	1	1	1	1	1	1	1
52	WES	0	0	0	0	0	0	0	0	0	0	0	0	0	0	0	0	0	0	0	0	0	0	0	0	0	0	0	0	0	0	0	0	0	0	0	0	0	0	0	0	0	0	0	0	0	0	0	0
53	WES	1	1	1	1	1	1	1	1	1	1	1	1	1	1	1	1	1	1	1	1	1	1	1	1	1	1	1	1	1	1	1	1	1	1	1	1	0	1	1	1	0	0	1	1	0	0	0	0
54	WES	0	0	0	0	0	0	0	0	0	0	0	0	0	0	0	0	0	0	0	0	0	0	0	0	0	0	0	0	0	0	0	0	0	0	0	0	0	0	0	0	0	0	0	0	0	0	0	0
55	WES	1	1	1	1	1	1	1	1	1	1	1	1	1	1	1	1	1	1	1	1	1	1	1	1	1	1	1	1	1	1	1	1	1	1	1	1	1	1	1	1	1	1	0	0	1	1	1	1
56	WES	1	1	1	1	1	1	1	1	1	1	1	1	1	1	1	1	1	1	1	1	1	1	1	1	1	1	1	1	1	1	1	1	1	1	1	1	1	1	1	1	1	1	1	1	1	1	1	1
57	WES	1	1	1	1	1	1	1	1	1	1	1	1	1	1	1	1	1	1	1	1	1	1	1	1	1	1	1	1	1	1	1	1	1	1	1	1	1	1	1	1	1	1	1	1	1	1	1	1
58	WES	1	1	1	1	1	1	1	1	1	1	1	1	1	1	1	1	1	1	1	1	1	1	1	1	1	1	1	1	1	1	1	1	1	1	1	1	1	1	1	1	1	1	0	0	1	1	0	0
59	WES	0	0	0	0	0	0	0	0	0	0	0	0	0	0	0	0	0	0	0	0	0	0	0	0	0	0	0	0	0	0	0	0	0	0	0	0	0	0	0	0	0	0	0	0	0	0	0	0
60	WES	0	0	0	0	0	0	0	0	0	0	0	0	0	0	0	0	0	0	0	0	0	0	0	0	0	0	0	0	0	0	0	0	0	0	0	0	0	0	0	0	0	0	0	0	0	0	0	0
61	WES	0	0	0	0	0	0	0	0	0	0	0	0	0	0	0	0	0	0	0	0	0	0	0	0	0	0	0	0	0	0	0	0	0	0	0	0	0	0	0	0	0	0	0	0	0	0	0	0
62	WES	1	1	1	1	1	1	1	1	1	1	1	1	1	1	1	1	1	1	1	1	1	1	1	1	1	1	1	1	1	1	1	1	1	1	1	1	1	1	1	1	1	0	1	1	1	0	1	0
63	WES	0	0	0	0	0	0	0	0	0	0	0	0	0	0	0	0	0	0	0	0	0	0	0	0	0	0	0	0	0	0	0	0	0	0	0	0	0	0	0	0	0	0	0	0	0	0	0	0
64	WES	1	1	1	1	1	1	1	1	1	1	1	1	1	1	1	1	1	1	1	1	1	1	1	1	1	1	1	1	1	1	1	1	1	1	1	1	1	1	1	1	1	1	0	0	1	1	1	1
65	WES	0	0	0	0	0	0	0	0	0	0	0	0	0	0	0	0	0	0	0	0	0	0	0	0	0	0	0	0	0	0	0	0	0	0	0	0	0	0	0	0	0	0	0	0	0	0	0	0
66	WES	1	1	1	1	1	1	1	1	1	1	1	1	1	1	1	1	1	1	1	1	1	1	1	1	1	1	1	1	1	1	1	1	1	1	1	1	1	1	1	1	0	0	1	1	1	1	0	0
67	WES	1	1	1	1	0	0	0	0	1	1	0	0	0	0	1	1	1	1	1	1	0	0	1	1	0	0	0	0	0	0	0	0	0	0	1	1	0	0	0	0	1	1	0	0	0	0	1	1
68	WES	0	0	0	0	0	0	0	0	0	0	0	0	0	0	0	0	0	0	0	0	0	0	0	0	0	0	0	0	0	0	0	0	0	0	0	0	0	0	0	0	0	0	0	0	0	0	0	0
69	WES	1	1	1	1	1	1	1	1	1	1	1	1	1	1	1	1	1	1	1	1	1	1	1	1	1	1	1	1	1	1	1	1	1	1	1	1	1	1	1	1	1	1	0	0	0	0	0	0
70	WES	1	1	1	1	1	1	1	1	1	1	1	1	1	1	1	1	1	1	1	1	1	1	1	1	1	1	1	1	1	1	1	1	1	1	1	1	1	1	1	1	1	1	1	0	1	0	1	0
71	WES	1	1	1	1	1	1	1	1	1	1	1	1	1	1	1	1	1	1	1	1	1	1	1	1	1	1	0	0	1	1	1	1	1	1	1	1	1	0	1	1	1	1	1	1	0	0	1	1
72	WES	1	1	1	1	1	1	1	1	1	1	1	1	1	1	1	1	1	1	1	1	1	1	1	1	1	1	1	1	1	1	1	1	1	1	1	1	1	1	1	1	1	1	1	1	1	1	1	1
73	WES	1	1	1	1	1	1	1	1	1	1	1	1	1	1	1	1	1	1	1	1	1	1	1	1	1	1	1	1	1	1	1	1	1	1	1	1	1	1	1	1	1	1	1	1	1	1	1	1
74	WES	1	1	1	1	1	1	1	1	1	1	1	1	1	1	1	1	1	1	1	1	1	1	1	1	1	1	1	1	1	1	1	1	1	1	1	1	1	1	1	1	1	1	1	1	1	1	1	1
75	WES	1	1	1	1	1	1	1	1	1	1	1	1	1	1	1	1	1	1	1	1	1	1	1	1	1	1	1	1	1	1	1	1	1	1	1	1	1	1	1	1	1	1	1	1	1	1	1	1
76	AIO	0	0	0	0	0	0	0	0	0	0	0	0	0	0	0	0	0	0	0	0	0	0	0	0	0	0	0	0	0	0	0	0	0	0	0	0	0	0	0	0	0	0	0	0	0	0	0	0
77	WES	1	1	1	1	1	1	1	1	1	1	1	1	1	1	1	1	1	1	1	1	1	1	1	1	1	1	1	1	1	1	1	1	1	1	1	1	1	1	1	1	1	1	0	0	0	0	0	0
78	WES	0	0	0	0	0	0	0	0	0	0	0	0	0	0	0	0	0	0	0	0	0	0	0	0	0	0	0	0	0	0	0	0	0	0	0	0	0	0	0	0	0	0	0	0	0	0	0	0
79	WES	1	1	1	1	1	1	1	1	1	1	1	1	1	1	1	1	1	1	1	1	1	1	1	1	1	1	1	1	1	1	1	1	1	1	1	1	1	1	1	1	1	0	1	1	1	1	1	0
80	WES	0	0	0	0	0	0	0	0	0	0	0	0	0	0	0	0	0	0	0	0	0	0	0	0	0	0	0	0	0	0	0	0	0	0	0	0	0	0	0	0	0	0	0	0	0	0	0	0
81	WES	1	1	1	1	1	1	1	1	1	1	1	1	1	1	1	1	1	1	1	1	1	1	1	1	1	1	1	1	1	1	1	1	1	1	1	1	1	1	1	1	1	1	1	1	1	1	1	1
82	WES	0	0	0	0	0	0	0	0	0	0	0	0	0	0	0	0	0	0	0	0	0	0	0	0	0	0	0	0	0	0	0	0	0	0	0	0	0	0	0	0	0	0	0	0	0	0	0	0
83	AIO	1	1	1	1	1	1	1	1	1	1	1	1	1	1	1	1	1	1	1	1	1	1	1	1	1	1	1	1	1	1	1	1	1	1	1	1	1	1	1	1	1	1	1	1	0	0	0	0
84	WES	1	1	1	1	1	1	1	1	1	1	1	1	1	1	1	1	1	1	1	1	1	1	1	1	1	1	1	1	1	1	1	1	1	1	1	1	1	1	1	1	1	1	0	0	0	0	0	0
85	WES	1	1	1	1	1	1	1	1	1	1	1	1	1	1	1	1	1	1	1	1	1	1	1	1	1	1	1	1	1	1	1	1	1	1	1	1	1	1	1	1	1	1	1	1	1	1	1	1
86	WES	1	1	1	1	1	1	1	1	1	1	1	1	1	1	1	1	1	1	1	1	1	1	1	1	1	1	1	1	1	1	1	1	1	1	1	1	1	1	1	1	1	1	1	1	1	1	1	1
87	WES	0	0	0	0	0	0	0	0	0	0	0	0	0	0	0	0	0	0	0	0	0	0	0	0	0	0	0	0	0	0	0	0	0	0	0	0	0	0	0	0	0	0	0	0	0	0	0	0
88	WES	0	0	0	0	0	0	0	0	0	0	0	0	0	0	0	0	0	0	0	0	0	0	0	0	0	0	0	0	0	0	0	0	0	0	0	0	0	0	0	0	0	0	0	0	0	0	0	0
89	FAIL, SANGER	0	0	0	0	0	0	0	0	0	0	0	0	0	0	0	0	0	0	0	0	0	0	0	0	0	0	0	0	0	0	0	0	0	0	0	0	0	0	0	0	0	0	0	0	0	0	0	0
90	WES	0	0	0	0	0	0	0	0	0	0	0	0	0	0	0	0	0	0	0	0	0	0	0	0	0	0	0	0	0	0	0	0	0	0	0	0	0	0	0	0	0	0	0	0	0	0	0	0
91	WES	1	1	1	1	1	1	1	1	1	1	1	1	1	1	1	1	1	1	1	1	1	1	1	1	1	1	1	1	1	1	1	1	1	1	1	1	1	1	1	1	1	1	1	1	1	1	1	1
92	FAIL, FISH	0	0	0	0	0	0	0	0	0	0	0	0	0	0	0	0	0	0	0	0	0	0	0	0	0	0	0	0	0	0	0	0	0	0	0	0	0	0	0	0	0	0	0	0	0	0	0	0
93	WES	1	1	1	1	1	1	1	1	1	1	1	1	1	1	1	1	1	1	1	1	1	1	1	1	1	1	1	1	1	1	1	1	1	1	1	1	1	1	1	1	1	1	1	1	1	1	1	1
94	WES	0	0	0	0	0	0	0	0	0	0	0	0	0	0	0	0	0	0	0	0	0	0	0	0	0	0	0	0	0	0	0	0	0	0	0	0	0	0	0	0	0	0	0	0	0	0	0	0
95	WES	0	0	0	0	0	0	0	0	0	0	0	0	0	0	0	0	0	0	0	0	0	0	0	0	0	0	0	0	0	0	0	0	0	0	0	0	0	0	0	0	0	0	0	0	0	0	0	0
96	WES	0	0	0	0	0	0	0	0	0	0	0	0	0	0	0	0	0	0	0	0	0	0	0	0	0	0	0	0	0	0	0	0	0	0	0	0	0	0	0	0	0	0	0	0	0	0	0	0
97	WES	1	1	1	1	1	1	1	1	1	1	1	1	1	1	1	1	1	1	1	1	1	1	1	1	1	1	1	1	1	1	1	1	1	1	1	1	1	1	1	1	1	1	1	1	1	1	1	1
98	WES	1	1	1	1	1	1	1	1	1	1	1	1	1	1	1	1	1	1	1	1	1	1	1	1	1	1	1	1	1	1	1	1	1	1	1	1	1	1	1	1	1	1	0	0	0	0	1	1
99	WES	1	1	1	1	1	1	1	1	1	1	1	1	1	1	1	1	1	1	1	1	1	1	1	1	1	1	1	1	1	1	1	1	1	1	1	1	1	1	1	1	1	1	0	0	1	1	1	1
100	WES	0	0	0	0	0	0	0	0	0	0	0	0	0	0	0	0	0	0	0	0	0	0	0	0	0	0	0	0	0	0	0	0	0	0	0	0	0	0	0	0	0	0	0	0	0	0	0	0
101	AIO	1	1	1	1	1	1	1	1	1	1	1	1	1	1	1	1	1	1	1	1	1	1	1	1	1	1	1	1	1	1	1	1	1	1	1	1	1	1	1	1	1	1	0	0	0	0	0	0
102	LB-AIO	1	1	1	1	1	1	1	1	1	1	1	1	1	1	1	1	1	1	1	1	1	1	1	1	1	1	1	1	1	1	1	1	1	1	1	1	1	1	1	1	1	1	1	1	0	0	1	1
103	LB-AIO	0	0	0	0	0	0	0	0	0	0	0	0	0	0	0	0	0	0	0	0	0	0	0	0	0	0	0	0	0	0	0	0	0	0	0	0	0	0	0	0	0	0	0	0	0	0	0	0
	88	51	49	51	49	50	48	50	48	51	49	50	48	50	48	51	49	51	49	51	49	50	48	51	49	50	48	48	46	50	48	50	48	50	48	51	49	46	46	50	48	44	40	38	35	35	31	35	30
		0.579545	0.556818	0.579545	0.556818	0.568182	0.545455	0.568182	0.545455	0.579545	0.556818	0.568182	0.545455	0.568182	0.545455	0.579545	0.556818	0.579545	0.556818	0.579545	0.556818	0.568182	0.545455	0.579545	0.556818	0.568182	0.545455	0.545455	0.522727	0.568182	0.545455	0.568182	0.545455	0.568182	0.545455	0.579545	0.556818	0.522727	0.522727	0.568182	0.545455	0.5	0.454545	0.431818	0.397727	0.397727	0.352273	0.397727	0.340909
[truncated: 36 more columns]

## Sheet: Top driver AEL
Genes		1747	1747	767	767	634	634	634	634	593	593	591	591	591	591	548	548	523	523	484	484	468	468	446	446	410	410	409	409	407	407	396	396	341	341	323	323	309	309	238	238	225	225	220	220	164	164	154	154
Patient	Panel	WES+	WES-	CeGat Cancer Precision+	CeGat Cancer Precision-	BGI SENTIS Cancer+Discovery+	BGI SENTIS Cancer+Discovery-	Wisgen Bio Solid+	Wisgen Bio Solid-	AIO+	AIO-	Caris MI CGP++	Caris MI CGP+-	CCCP+	CCCP-	NovoPM1.0+	NovoPM1.0-	TSO500 +	TSO500 -	NovoPM2.0+	NovoPM2.0-	MSK-IMPACT v3+	MSK-IMPACT v3-	HAEM+	HAEM-	MSK-IMPACT v2+	MSK-IMPACT v2-	AmpliSeq Comprehensive+	AmpliSeq Comprehensive-	FM1 Heme+	FM1 Heme-	Genekor PrIMe+	Genekor PrIMe-	MSK-IMPACT v1+	MSK-IMPACT v1-	NeoTYPE Discovery Profile for Solid Tumors+	NeoTYPE Discovery Profile for Solid Tumors-	FM1 CDx+	FM1 CDx-	Children Hospital Philadelphia Solid v2.0+	Children Hospital Philadelphia Solid v2.0-	Knight Diagnostics GeneTrails CSTP+	Knight Diagnostics GeneTrails CSTP-	Knight Diagnostics GeneTrails Hematologic+	Knight Diagnostics GeneTrails Hematologic-	Stanford HemeSTAMP+	Stanford HemeSTAMP-	Blueprint Genetics Comprehensive Hereditary+	Blueprint Genetics Comprehensive Hereditary -
1	WES	0	0	0	0	0	0	0	0	0	0	0	0	0	0	0	0	0	0	0	0	0	0	0	0	0	0	0	0	0	0	0	0	0	0	0	0	0	0	0	0	0	0	0	0	0	0	0	0
2	WES	0.03	0.03	0.03	0.03	0.03	0.03	0.03	0.03	0.03	0.03	0.03	0.03	0.03	0.03	0.03	0.03	0.03	0.03	0.03	0.03	0.03	0.03	0	0	0.03	0.03	0.03	0.03	0.03	0.03	0.03	0.03	0.03	0.03	0.03	0.03	0.03	0.03	0.03	0.03	0.03	0.03	0	0	0	0	0	0
3	WES	66.65	66.65	66.65	66.65	66.65	66.65	66.65	66.65	66.65	66.65	66.65	66.65	66.65	66.65	66.65	66.65	66.65	66.65	66.65	66.65	66.65	66.65	66.65	66.65	66.65	66.65	66.65	66.65	66.65	66.65	66.65	66.65	66.65	66.65	66.65	66.65	66.65	66.65	66.65	66.65	66.65	66.65	4.49	4.49	4.49	4.49	4.49	4.49
4	WES	48.87	48.87	48.87	48.87	48.87	48.87	48.87	48.87	48.87	48.87	48.87	48.87	48.87	48.87	48.87	48.87	48.87	48.87	48.87	48.87	48.87	48.87	48.87	48.87	48.87	48.87	48.87	48.87	48.87	48.87	48.87	48.87	48.87	48.87	48.87	48.87	48.87	48.87	48.87	48.87	48.87	48.87	0	0	0	0	0	0
5	WES	145.1	145.1	145.1	145.1	145.1	145.1	145.1	145.1	145.1	145.1	145.1	145.1	145.1	145.1	145.1	145.1	145.1	145.1	145.1	145.1	145.1	145.1	145.1	145.1	145.1	145.1	0.5	0.5	145.1	145.1	145.1	145.1	145.1	145.1	145.1	145.1	145.1	0.5	145.1	145.1	145.1	145.1	145.1	145.1	0	0	145.1	145.1
6	WES	2.35	2.35	2.35	2.35	2.35	2.35	2.35	2.35	2.35	2.35	2.35	2.35	2.35	2.35	2.35	2.35	2.35	2.35	2.35	2.35	2.35	2.35	2.35	2.35	2.35	2.35	2.35	2.35	2.35	2.35	2.35	2.35	2.35	2.35	2.35	2.35	2.35	2.35	2.35	2.35	2.35	2.35	0	0	0	0	0	0
7	WES	0	0	0	0	0	0	0	0	0	0	0	0	0	0	0	0	0	0	0	0	0	0	0	0	0	0	0	0	0	0	0	0	0	0	0	0	0	0	0	0	0	0	0	0	0	0	0	0
8	WES	2.34	2.34	2.34	2.34	2.34	2.34	2.34	2.34	2.34	2.34	2.34	2.34	2.34	2.34	2.34	2.34	2.34	2.34	2.34	2.34	2.34	2.34	2.34	2.34	2.34	2.34	2.34	2.34	2.34	2.34	2.34	2.34	2.34	2.34	2.34	2.34	2.34	2.34	2.34	2.34	2.34	2.34	0	0	0	0	0	0
9	WES	0	0	0	0	0	0	0	0	0	0	0	0	0	0	0	0	0	0	0	0	0	0	0	0	0	0	0	0	0	0	0	0	0	0	0	0	0	0	0	0	0	0	0	0	0	0	0	0
10	WES	0	0	0	0	0	0	0	0	0	0	0	0	0	0	0	0	0	0	0	0	0	0	0	0	0	0	0	0	0	0	0	0	0	0	0	0	0	0	0	0	0	0	0	0	0	0	0	0
11	WES	26.07	26.07	1.95	1.95	1.95	1.95	1.95	1.95	1.95	1.95	1.95	1.95	1.95	1.95	1.95	1.95	1.95	1.95	1.95	1.95	1.95	1.95	26.07	26.07	1.95	1.95	1.95	1.95	1.95	1.95	1.95	1.95	1.95	1.95	1.95	1.95	1.95	1.95	1.95	1.95	1.95	1.95	0	0	0	0	0	0
12	WES	84.43	2.62	84.43	2.62	84.43	2.62	84.43	2.62	84.43	2.62	84.43	2.62	84.43	2.62	84.43	2.62	84.43	2.62	84.43	2.62	84.43	2.62	84.43	2.62	84.43	2.62	84.43	0.15	84.43	2.62	84.43	2.62	84.43	2.62	84.43	2.62	84.43	0.15	84.43	2.62	84.43	2.62	84.43	2.62	84.43	2.62	84.43	0.15
13	WES	23.93	23.93	23.93	23.93	23.93	23.93	23.93	23.93	23.93	23.93	23.93	23.93	23.93	23.93	23.93	23.93	23.93	23.93	23.93	23.93	23.93	23.93	23.93	23.93	23.93	23.93	23.93	23.93	23.93	23.93	23.93	23.93	23.93	23.93	23.93	23.93	23.93	23.93	23.93	23.93	23.93	23.93	0	0	0	0	23.93	23.93
14	WES	5.73	5.73	5.73	5.73	5.73	5.73	5.73	5.73	5.73	5.73	5.73	5.73	5.73	5.73	5.73	5.73	5.73	5.73	5.73	5.73	5.73	5.73	5.73	5.73	5.73	5.73	5.73	5.73	5.73	5.73	5.73	5.73	5.73	5.73	5.73	5.73	5.73	5.73	5.73	5.73	2.57	2.57	5.73	5.73	5.73	5.73	2.57	2.57
15	WES	89.5	89.5	89.5	89.5	89.5	89.5	89.5	89.5	89.5	89.5	89.5	89.5	89.5	89.5	89.5	89.5	89.5	89.5	89.5	89.5	89.5	89.5	89.5	89.5	89.5	89.5	89.5	89.5	89.5	89.5	89.5	89.5	89.5	89.5	89.5	89.5	89.5	89.5	89.5	89.5	89.5	89.5	89.5	89.5	89.5	89.5	89.5	89.5
16	WES	5.8	5.8	5.8	5.8	5.8	5.8	5.8	5.8	5.8	5.8	5.8	5.8	3.9	3.9	5.8	5.8	5.8	5.8	5.8	5.8	3.9	3.9	5.8	5.8	3.9	3.9	3.9	3.9	5.8	5.8	5.8	5.8	3.9	3.9	5.8	5.8	5.8	3.9	3.9	3.9	3.9	3.9	0	0	0	0	3.9	3.9
17	WES	26.82	26.82	26.82	26.82	26.82	26.82	26.82	26.82	26.82	26.82	26.82	26.82	26.82	26.82	26.82	26.82	26.82	26.82	26.82	26.82	26.82	26.82	26.82	26.82	26.82	26.82	26.82	26.82	26.82	26.82	26.82	26.82	26.82	26.82	26.82	26.82	26.82	26.82	26.82	26.82	3.25	3.25	26.82	26.82	26.82	26.82	26.82	26.82
18	WES	126.29	126.29	126.29	126.29	126.29	126.29	126.29	126.29	126.29	126.29	126.29	126.29	126.29	126.29	126.29	126.29	126.29	126.29	126.29	126.29	126.29	126.29	126.29	126.29	126.29	126.29	126.29	126.29	126.29	126.29	126.29	126.29	126.29	126.29	126.29	126.29	126.29	126.29	126.29	126.29	126.29	126.29	126.29	126.29	0	0	126.29	126.29
19	WES	22.98	22.98	22.98	22.98	22.98	22.98	22.98	22.98	22.98	22.98	22.98	22.98	22.98	22.98	22.98	22.98	22.98	22.98	22.98	22.98	22.98	22.98	22.98	22.98	22.98	22.98	22.98	22.98	22.98	22.98	22.98	22.98	22.98	22.98	22.98	22.98	22.98	22.98	22.98	22.98	22.98	22.98	5.04	5.04	5.04	5.04	4.68	4.68
20	WES	1.56	1.56	1.56	1.56	0	0	1.56	1.56	1.56	1.56	0	0	1.56	1.56	1.56	1.56	1.56	1.56	1.56	1.56	1.56	1.56	1.56	1.56	1.56	1.56	0	0	0	0	1.56	1.56	1.56	1.56	1.56	1.56	0	0	0	0	0	0	1.56	1.56	0	0	0	0
21	WES	28.68	28.68	28.68	28.68	28.68	28.68	28.68	28.68	28.68	28.68	28.68	28.68	28.68	28.68	28.68	28.68	28.68	28.68	28.68	28.68	28.68	28.68	28.68	28.68	28.68	28.68	28.68	28.68	28.68	28.68	28.68	28.68	28.68	28.68	28.68	28.68	28.68	28.68	28.68	28.68	28.68	28.68	28.68	28.68	28.68	28.68	1.94	1.94
22	WES	901.73	901.73	901.73	901.73	901.73	901.73	901.73	901.73	901.73	901.73	901.73	901.73	901.73	901.73	901.73	901.73	901.73	901.73	901.73	901.73	901.73	901.73	901.73	901.73	901.73	901.73	901.73	901.73	901.73	901.73	901.73	901.73	901.73	901.73	901.73	901.73	901.73	901.73	901.73	901.73	901.73	901.73	901.73	901.73	901.73	901.73	901.73	901.73
23	WES	40.37	10	40.37	10	40.37	10	40.37	10	40.37	10	40.37	10	40.37	10	40.37	10	40.37	10	40.37	10	40.37	10	40.37	10	40.37	10	40.37	10	40.37	10	40.37	10	40.37	10	40.37	10	40.37	10	40.37	10	40.37	10	40.37	10	40.37	10	40.37	10
24	WES	3	3	0	0	3	3	0	0	0	0	3	3	0	0	0	0	0	0	0	0	0	0	3	3	0	0	3	3	0	0	0	0	0	0	0	0	0	3	0	0	0	0	0	0	0	0	0	0
25	WES	40.37	0.21	40.37	0.21	40.37	0.05	40.37	0.21	40.37	0.21	40.37	0.05	40.37	0.21	40.37	0.21	40.37	0.21	40.37	0.21	40.37	0.21	40.37	0.21	40.37	0.21	40.37	0.21	40.37	0.21	40.37	0.21	40.37	0.21	40.37	0.21	40.37	0.21	40.37	0.21	40.37	0.21	40.37	0	40.37	0	40.37	0.21
26	WES	12.81	12.81	12.81	12.81	12.81	12.81	12.81	12.81	12.81	12.81	12.81	12.81	12.81	12.81	12.81	12.81	12.81	12.81	12.81	12.81	12.81	12.81	12.81	12.81	12.81	12.81	12.81	12.81	0	0	12.81	12.81	12.81	12.81	12.81	12.81	12.81	12.81	0	0	12.81	12.81	12.81	12.81	0	0	12.81	12.81
27	WES	421.83	421.83	421.83	421.83	421.83	421.83	421.83	421.83	421.83	421.83	421.83	421.83	421.83	421.83	421.83	421.83	421.83	421.83	421.83	421.83	421.83	421.83	421.83	421.83	421.83	421.83	421.83	421.83	421.83	421.83	421.83	421.83	421.83	421.83	421.83	421.83	421.83	421.83	421.83	421.83	0.21	0.21	421.83	421.83	421.83	421.83	1.26	1.26
28	WES	0	0	0	0	0	0	0	0	0	0	0	0	0	0	0	0	0	0	0	0	0	0	0	0	0	0	0	0	0	0	0	0	0	0	0	0	0	0	0	0	0	0	0	0	0	0	0	0
29	WES	9.41	0	9.41	0	9.41	0	9.41	0	9.41	0	9.41	0	9.41	0	9.41	0	9.41	0	9.41	0	9.41	0	9.41	0	9.41	0	9.41	0	9.41	0	9.41	0	9.41	0	9.41	0	9.41	0	9.41	0	9.41	0	9.41	0	9.41	0	9.41	0
30	WES	0.07	0.07	0	0	0	0	0	0	0.07	0.07	0	0	0	0	0	0	0	0	0	0	0	0	0	0	0	0	0	0	0	0	0	0	0	0	0	0	0	0	0	0	0	0	0.07	0.07	0	0	0.07	0.07
31	WES	5	5	5	5	0	0	5	5	0.01	0.01	0	0	0	0	0	0	5	5	0	0	5	5	5	5	5	5	0	0	0	0	5	5	0	0	0	0	0	0	5	5	5	5	0	0	0	0	0	0
32	WES	24.87	24.87	24.87	24.87	24.87	24.87	24.87	24.87	24.87	24.87	24.87	24.87	24.87	24.87	24.87	24.87	24.87	24.87	24.87	24.87	24.87	24.87	24.87	24.87	24.87	24.87	24.87	24.87	24.87	24.87	24.87	24.87	24.87	24.87	24.87	24.87	24.87	24.87	24.87	24.87	24.87	24.87	24.87	24.87	24.87	24.87	24.87	24.87
33	WES	1.56	1.56	1.56	1.56	0.24	0.24	1.56	1.56	1.56	1.56	0	0	1.56	1.56	1.56	1.56	1.56	1.56	1.56	1.56	1.56	1.56	1.56	1.56	1.56	1.56	0	0	0	0	1.56	1.56	1.56	1.56	1.56	1.56	0	0	0	0	0	0	1.56	1.56	0	0	0.08	0.08
34	WES	4.45	4.45	4.45	4.45	4.45	4.45	4.45	4.45	4.45	4.45	4.45	4.45	4.45	4.45	4.45	4.45	4.45	4.45	4.45	4.45	4.45	4.45	4.45	4.45	4.45	4.45	0.28	0.28	4.45	4.45	4.45	4.45	4.45	4.45	4.45	4.45	4.45	0.28	4.45	4.45	4.45	4.45	0	0	0	0	0	0
35	WES	18.17	18.17	18.17	18.17	18.17	18.17	18.17	18.17	18.17	18.17	18.17	18.17	18.17	18.17	18.17	18.17	18.17	18.17	18.17	18.17	18.17	18.17	18.17	18.17	18.17	18.17	18.17	18.17	18.17	18.17	18.17	18.17	18.17	18.17	18.17	18.17	13.25	18.17	18.17	18.17	13.25	13.25	18.17	18.17	13.25	13.25	0	0
36	FAIL, Select	56.02	56.02	56.02	56.02	56.02	56.02	56.02	56.02	56.02	56.02	56.02	56.02	56.02	56.02	56.02	56.02	56.02	56.02	56.02	56.02	56.02	56.02	56.02	56.02	56.02	56.02	56.02	56.02	56.02	56.02	56.02	56.02	56.02	56.02	56.02	56.02	56.02	56.02	56.02	56.02	56.02	56.02	0	0	56.02	56.02	0	0
37	FAIL, Select	618.3	22.53	618.3	22.53	618.3	22.53	618.3	22.53	618.3	22.53	618.3	22.53	618.3	22.53	618.3	22.53	618.3	22.53	618.3	22.53	618.3	22.53	618.3	22.53	618.3	22.53	618.3	22.53	618.3	22.53	618.3	22.53	618.3	22.53	618.3	22.53	618.3	22.53	618.3	22.53	618.3	22.53	618.3	0	618.3	0	618.3	0
38	fail	0	0	0	0	0	0	0	0	0	0	0	0	0	0	0	0	0	0	0	0	0	0	0	0	0	0	0	0	0	0	0	0	0	0	0	0	0	0	0	0	0	0	0	0	0	0	0	0
39	fail	0	0	0	0	0	0	0	0	0	0	0	0	0	0	0	0	0	0	0	0	0	0	0	0	0	0	0	0	0	0	0	0	0	0	0	0	0	0	0	0	0	0	0	0	0	0	0	0
40	fail	0	0	0	0	0	0	0	0	0	0	0	0	0	0	0	0	0	0	0	0	0	0	0	0	0	0	0	0	0	0	0	0	0	0	0	0	0	0	0	0	0	0	0	0	0	0	0	0
41	fail, Sanger	0	0	0	0	0	0	0	0	0	0	0	0	0	0	0	0	0	0	0	0	0	0	0	0	0	0	0	0	0	0	0	0	0	0	0	0	0	0	0	0	0	0	0	0	0	0	0	0
42	fail, FISH	0	0	0	0	0	0	0	0	0	0	0	0	0	0	0	0	0	0	0	0	0	0	0	0	0	0	0	0	0	0	0	0	0	0	0	0	0	0	0	0	0	0	0	0	0	0	0	0
43	FAIL, Select	20.96	20.96	20.96	20.96	20.96	20.96	20.96	20.96	20.96	20.96	20.96	20.96	20.96	20.96	20.96	20.96	20.96	20.96	20.96	20.96	20.96	20.96	20.96	20.96	20.96	20.96	20.96	20.96	20.96	20.96	20.96	20.96	20.96	20.96	20.96	20.96	20.96	20.96	20.96	20.96	20.96	20.96	20.96	20.96	20.96	20.96	20.96	20.96
44	WES	83.99	8.72	83.99	8.72	83.99	1	83.99	8.72	83.99	8.72	83.99	8.72	83.99	8.72	83.99	8.72	83.99	8.72	83.99	8.72	83.99	8.72	83.99	1	83.99	8.72	83.99	8.72	83.99	0.77	83.99	8.72	83.99	8.72	83.99	0.77	83.99	8.72	83.99	0.77	83.99	0.77	83.99	0	83.99	0	83.99	8.72
45	WES	19.99	19.99	19.99	19.99	3.69	3.69	19.99	19.99	19.99	19.99	19.99	19.99	19.99	19.99	19.99	19.99	19.99	19.99	19.99	19.99	19.99	19.99	3.69	3.69	19.99	19.99	19.99	19.99	3.03	3.03	19.99	19.99	19.99	19.99	19.99	19.99	3.69	19.99	19.99	19.99	19.99	19.99	3.03	3.03	0.11	0.11	19.99	19.99
46	WES	112.6	112.6	112.6	112.6	112.6	112.6	112.6	112.6	112.6	112.6	112.6	112.6	112.6	112.6	112.6	112.6	112.6	112.6	112.6	112.6	112.6	112.6	112.6	112.6	112.6	112.6	112.6	112.6	112.6	112.6	112.6	112.6	112.6	112.6	112.6	112.6	112.6	112.6	112.6	112.6	112.6	112.6	112.6	112.6	112.6	112.6	112.6	112.6
47	WES	22.71	22.71	22.71	22.71	22.71	22.71	5.75	5.75	5.75	5.75	5.75	5.75	5.75	5.75	5.75	5.75	5.75	5.75	22.71	22.71	5.75	5.75	5.75	5.75	5.75	5.75	5.75	5.75	5.75	5.75	5.75	5.75	5.75	5.75	5.75	5.75	0	5.75	5.75	5.75	22.71	22.71	5.75	5.75	0	0	0	0
48	WES	57.19	57.19	57.19	57.19	57.19	57.19	57.19	57.19	57.19	57.19	57.19	57.19	57.19	57.19	57.19	57.19	57.19	57.19	57.19	57.19	57.19	57.19	57.19	57.19	57.19	57.19	57.19	57.19	57.19	57.19	57.19	57.19	57.19	57.19	57.19	57.19	57.19	57.19	57.19	57.19	57.19	57.19	0.21	0.21	0.21	0.21	0	0
49	WES	11.99	11.99	11.99	11.99	11.99	11.99	11.99	11.99	11.99	11.99	11.99	11.99	11.99	11.99	11.99	11.99	11.99	11.99	11.99	11.99	11.99	11.99	11.99	11.99	11.99	11.99	7.59	7.59	11.99	11.99	11.99	11.99	11.99	11.99	11.99	11.99	11.99	7.59	11.99	11.99	11.99	11.99	5.48	0	5.48	0	5.48	0
50	WES	0.22	0.22	0.22	0.22	0.22	0.22	0.22	0.22	0.22	0.22	0.22	0.22	0.22	0.22	0.22	0.22	0.22	0.22	0.22	0.22	0.22	0.22	0.22	0.22	0.22	0.22	0.22	0.22	0.22	0.22	0.22	0.22	0.22	0.22	0.22	0.22	0.22	0.22	0	0	0	0	0.22	0.22	0	0	0	0
51	WES	30.63	30.63	30.63	30.63	30.63	30.63	30.63	30.63	30.63	30.63	30.63	30.63	30.63	30.63	30.63	30.63	30.63	30.63	30.63	30.63	30.63	30.63	30.63	30.63	30.63	30.63	30.63	30.63	30.63	30.63	30.63	30.63	30.63	30.63	30.63	30.63	30.63	30.63	30.63	30.63	30.63	30.63	12.59	12.59	12.59	12.59	30.63	30.63
52	WES	0	0	0	0	0	0	0	0	0	0	0	0	0	0	0	0	0	0	0	0	0	0	0	0	0	0	0	0	0	0	0	0	0	0	0	0	0	0	0	0	0	0	0	0	0	0	0	0
53	WES	12.69	12.69	12.69	12.69	12.69	12.69	12.69	12.69	12.69	12.69	12.69	12.69	12.69	12.69	12.69	12.69	12.69	12.69	12.69	12.69	12.69	12.69	12.69	12.69	12.69	12.69	12.69	12.69	12.69	12.69	12.69	12.69	12.69	12.69	12.69	12.69	12.69	12.69	12.69	12.69	12.69	12.69	1.74	1.74	12.69	12.69	0	0
54	WES	7.4	7.4	7.4	7.4	7.4	7.4	7.4	7.4	7.4	7.4	7.4	7.4	7.4	7.4	7.4	7.4	7.4	7.4	7.4	7.4	7.4	7.4	7.4	7.4	7.4	7.4	0.28	0.28	7.4	7.4	7.4	7.4	7.4	7.4	7.4	7.4	7.4	0.28	7.4	7.4	7.4	7.4	0.05	0.05	7.4	7.4	0.2	0.2
55	WES	534.38	534.38	534.38	534.38	534.38	534.38	534.38	534.38	534.38	534.38	534.38	534.38	534.38	534.38	534.38	534.38	534.38	534.38	534.38	534.38	534.38	534.38	534.38	534.38	534.38	534.38	534.38	534.38	534.38	534.38	534.38	534.38	534.38	534.38	534.38	534.38	534.38	534.38	534.38	534.38	534.38	534.38	24.72	24.72	534.38	534.38	534.38	534.38
56	WES	597.47	597.47	597.47	597.47	597.47	597.47	597.47	597.47	597.47	597.47	597.47	597.47	597.47	597.47	597.47	597.47	597.47	597.47	597.47	597.47	597.47	597.47	597.47	597.47	597.47	597.47	19.96	19.96	19.96	19.96	597.47	597.47	19.96	19.96	597.47	597.47	597.47	19.96	597.47	597.47	597.47	597.47	12.89	12.89	12.89	12.89	19.96	19.96
57	WES	17.36	17.36	17.36	17.36	17.36	17.36	17.36	17.36	17.36	17.36	17.36	17.36	17.36	17.36	17.36	17.36	17.36	17.36	17.36	17.36	17.36	17.36	17.36	17.36	17.36	17.36	17.36	17.36	17.36	17.36	17.36	17.36	17.36	17.36	17.36	17.36	17.36	17.36	17.36	17.36	17.36	17.36	17.36	17.36	17.36	17.36	17.36	17.36
58	WES	362.81	362.81	362.81	362.81	362.81	362.81	362.81	362.81	362.81	362.81	362.81	362.81	362.81	362.81	206.14	206.14	362.81	362.81	206.14	206.14	362.81	362.81	362.81	362.81	362.81	362.81	206.14	206.14	362.81	362.81	362.81	362.81	362.81	362.81	206.14	206.14	206.14	206.14	362.81	362.81	362.81	362.81	0	0	206.14	206.14	41.78	41.78
59	WES	122.78	122.78	122.78	122.78	122.78	122.78	122.78	122.78	122.78	122.78	122.78	122.78	122.78	122.78	122.78	122.78	122.78	122.78	122.78	122.78	122.78	122.78	122.78	122.78	122.78	122.78	122.78	122.78	122.78	122.78	122.78	122.78	122.78	122.78	122.78	122.78	122.78	122.78	122.78	122.78	122.78	122.78	122.78	122.78	2.29	2.29	122.78	122.78
60	WES	89.31	5.28	89.31	5.28	89.31	5.28	89.31	5.28	89.31	5.28	89.31	5.28	89.31	5.28	89.31	5.28	89.31	5.28	89.31	5.28	89.31	5.28	89.31	5.28	89.31	5.28	89.31	5.28	89.31	5.28	89.31	5.28	89.31	5.28	89.31	5.28	89.31	5.28	89.31	5.28	89.31	5.28	89.31	0.04	89.31	0	89.31	4.96
61	WES	2.99	2.99	2.99	2.99	2.99	2.99	2.99	2.99	2.99	2.99	2.99	2.99	2.99	2.99	2.99	2.99	2.99	2.99	2.99	2.99	2.99	2.99	2.99	2.99	2.99	2.99	0.02	0.02	2.99	2.99	2.99	2.99	2.99	2.99	2.99	2.99	2.99	0.02	2.99	2.99	2.99	2.99	0.02	0.02	0.02	0.02	0	0
62	WES	86.93	4.99	86.93	4.99	86.93	4.99	86.93	4.99	86.93	4.99	86.93	4.99	86.93	4.99	86.93	4.99	86.93	4.99	86.93	4.99	86.93	4.99	86.93	4.99	86.93	4.99	86.93	4.99	86.93	4.99	86.93	4.99	86.93	4.99	86.93	4.99	86.93	4.99	86.93	4.99	86.93	4.99	86.93	1.75	86.93	0	86.93	0
63	WES	4.96	4.96	4.63	4.63	4.63	4.63	4.63	4.63	4.96	4.96	4.96	4.96	4.96	4.96	4.96	4.96	4.63	4.63	4.63	4.63	4.63	4.63	4.63	4.63	4.63	4.63	4.63	4.63	4.63	4.63	4.63	4.63	4.63	4.63	4.63	4.63	4.63	4.63	4.63	4.63	0	0	4.63	4.63	4.63	4.63	4.96	4.96
64	WES	186.02	186.02	186.02	186.02	186.02	186.02	186.02	186.02	186.02	186.02	186.02	186.02	186.02	186.02	186.02	186.02	186.02	186.02	186.02	186.02	186.02	186.02	186.02	186.02	186.02	186.02	186.02	186.02	186.02	186.02	186.02	186.02	186.02	186.02	186.02	186.02	186.02	186.02	186.02	186.02	186.02	186.02	1.53	1.53	186.02	186.02	186.02	186.02
65	WES	26.7	26.7	26.7	26.7	1.21	1.21	26.7	26.7	26.7	26.7	0	0	1.53	1.53	1.53	1.53	1.53	1.53	1.53	1.53	26.7	26.7	1.53	1.53	1.53	1.53	0	0	0	0	26.7	26.7	1.53	1.53	1.53	1.53	0	0	0	0	0	0	1.53	1.53	0	0	0	0
66	WES	23.14	23.14	23.14	23.14	3.33	3.33	23.14	23.14	23.14	23.14	23.14	23.14	23.14	23.14	23.14	23.14	23.14	23.14	23.14	23.14	23.14	23.14	3.33	3.33	23.14	23.14	23.14	23.14	3.33	3.33	23.14	23.14	23.14	23.14	23.14	23.14	3.33	23.14	23.14	23.14	23.14	23.14	3.33	3.33	3.33	3.33	23.14	23.14
67	WES	17.21	17.21	17.21	17.21	0	0	0	0	17.21	17.21	0	0	0	0	17.21	17.21	17.21	17.21	17.21	17.21	0	0	17.21	17.21	0	0	0.03	0.03	0	0	0.03	0.03	0	0	17.21	17.21	0	0.03	0	0	17.21	17.21	0	0	0	0	17.21	17.21
68	WES	0	0	0	0	0	0	0	0	0	0	0	0	0	0	0	0	0	0	0	0	0	0	0	0	0	0	0	0	0	0	0	0	0	0	0	0	0	0	0	0	0	0	0	0	0	0	0	0
69	WES	80.25	26.7	80.25	26.7	80.25	8.84	80.25	26.7	80.25	26.7	80.25	8.84	80.25	8.84	80.25	8.84	80.25	8.84	80.25	8.84	80.25	26.7	80.25	26.07	80.25	8.84	80.25	8.84	80.25	8.84	80.25	26.7	80.25	8.84	80.25	8.84	80.25	8.84	80.25	8.84	80.25	8.84	80.25	0.03	80.25	0	80.25	0
70	WES	54.74	46.82	54.74	46.82	54.74	46.82	54.74	46.82	54.74	46.82	54.74	46.82	54.74	46.82	54.74	46.82	54.74	46.82	54.74	46.82	54.74	46.82	54.74	46.82	54.74	46.82	54.74	5.4	54.74	46.82	54.74	46.82	54.74	46.82	54.74	46.82	54.74	5.4	54.74	46.82	54.74	46.82	54.74	46.82	54.74	0	54.74	46.82
71	WES	43.51	43.51	43.51	43.51	43.51	43.51	43.51	43.51	43.51	43.51	43.51	43.51	43.51	43.51	43.51	43.51	43.51	43.51	43.51	43.51	43.51	43.51	43.51	43.51	43.51	43.51	1	1	43.51	43.51	43.51	43.51	43.51	43.51	43.51	43.51	43.51	1	43.51	43.51	43.51	43.51	43.51	43.51	0	0	43.51	43.51
72	WES	148.85	148.85	148.85	148.85	148.85	148.85	148.85	148.85	148.85	148.85	148.85	148.85	148.85	148.85	148.85	148.85	148.85	148.85	148.85	148.85	148.85	148.85	148.85	148.85	148.85	148.85	148.85	148.85	148.85	148.85	148.85	148.85	148.85	148.85	148.85	148.85	148.85	148.85	148.85	148.85	148.85	148.85	148.85	148.85	148.85	148.85	148.85	148.85
73	WES	26.44	26.44	26.44	26.44	26.44	26.44	26.44	26.44	26.44	26.44	26.44	26.44	26.44	26.44	26.44	26.44	26.44	26.44	26.44	26.44	26.44	26.44	26.44	26.44	26.44	26.44	26.44	26.44	26.44	26.44	26.44	26.44	26.44	26.44	26.44	26.44	26.44	26.44	26.44	26.44	26.44	26.44	26.44	26.44	26.44	26.44	26.44	26.44
74	WES	136.37	20.98	136.37	20.98	136.37	20.98	136.37	20.98	136.37	20.98	136.37	20.98	136.37	20.98	136.37	20.98	136.37	20.98	136.37	20.98	136.37	20.98	136.37	20.98	136.37	20.98	136.37	20.98	136.37	20.98	136.37	20.98	136.37	20.98	136.37	20.98	136.37	20.98	136.37	20.98	136.37	20.98	136.37	18.57	136.37	18.57	136.37	20.98
75	WES	402.2	402.2	402.2	402.2	402.2	402.2	402.2	402.2	402.2	402.2	402.2	402.2	402.2	402.2	402.2	402.2	402.2	402.2	402.2	402.2	402.2	402.2	402.2	402.2	402.2	402.2	402.2	402.2	402.2	402.2	402.2	402.2	402.2	402.2	402.2	402.2	402.2	402.2	402.2	402.2	402.2	402.2	402.2	402.2	219.06	219.06	402.2	402.2
76	AIO	0.19	0.19	0.19	0.19	0	0	0.19	0.19	0.19	0.19	0.04	0.04	0.19	0.19	0.19	0.19	0.19	0.19	0.19	0.19	0.19	0.19	0.19	0.19	0.19	0.19	0.19	0.19	0.19	0.19	0.19	0.19	0.19	0.19	0.19	0.19	0.19	0.19	0.19	0.19	0.19	0.19	0.04	0.04	0	0	0.19	0.19
77	WES	120.16	120.16	120.16	120.16	120.16	120.16	120.16	120.16	120.16	120.16	120.16	120.16	120.16	120.16	120.16	120.16	120.16	120.16	120.16	120.16	120.16	120.16	120.16	120.16	120.16	120.16	120.16	120.16	120.16	120.16	120.16	120.16	120.16	120.16	120.16	120.16	120.16	120.16	120.16	120.16	120.16	120.16	0.03	0.03	0.03	0.03	0	0
78	WES	0	0	0	0	0	0	0	0	0	0	0	0	0	0	0	0	0	0	0	0	0	0	0	0	0	0	0	0	0	0	0	0	0	0	0	0	0	0	0	0	0	0	0	0	0	0	0	0
79	WES	94.72	0.71	94.72	0.71	94.72	0.71	94.72	0.71	94.72	0.71	94.72	0.71	94.72	0.71	94.72	0.71	94.72	0.71	94.72	0.71	94.72	0.71	94.72	0.71	94.72	0.71	94.72	0.71	94.72	0.71	94.72	0.71	94.72	0.71	94.72	0.71	94.72	0.71	94.72	0.71	94.72	0	94.72	0.71	94.72	0.71	94.72	0
80	WES	16.89	16.89	16.89	16.89	16.89	16.89	1.89	1.89	16.89	16.89	1.89	1.89	1.89	1.89	16.89	16.89	1.89	1.89	16.89	16.89	1.89	1.89	16.89	16.89	1.89	1.89	0.28	0.28	0.28	0.28	16.89	16.89	1.89	1.89	1.89	1.89	1.89	0.28	0	0	16.89	16.89	0.06	0.06	1.89	1.89	16.89	16.89
81	WES	102.78	91.95	102.78	91.95	102.78	91.95	102.78	91.95	102.78	91.95	102.78	91.95	102.78	91.95	102.78	91.95	102.78	91.95	102.78	91.95	102.78	91.95	102.78	91.95	102.78	91.95	102.78	91.95	102.78	91.95	102.78	91.95	102.78	91.95	102.78	91.95	102.78	91.95	102.78	91.95	102.78	91.95	102.78	91.95	102.78	91.95	102.78	91.95
82	WES	0.05	0.05	0	0	0	0	0	0	0	0	0.05	0.05	0.05	0.05	0	0	0	0	0	0	0	0	0.05	0.05	0	0	0	0	0.05	0.05	0	0	0	0	0	0	0	0	0	0	0	0	0.05	0.05	0	0	0	0
83	AIO	80.25	21.63	80.25	21.63	80.25	21.63	80.25	21.63	80.25	21.63	80.25	21.63	80.25	21.63	80.25	21.63	80.25	21.63	80.25	21.63	80.25	21.63	80.25	21.63	80.25	21.63	80.25	21.63	80.25	21.63	80.25	21.63	80.25	21.63	80.25	21.63	80.25	21.63	80.25	21.63	80.25	21.63	80.25	8.68	80.25	0	80.25	0
84	WES	8.68	8.68	8.68	8.68	8.68	8.68	8.68	8.68	8.68	8.68	8.68	8.68	8.68	8.68	8.68	8.68	8.68	8.68	8.68	8.68	8.68	8.68	8.68	8.68	8.68	8.68	8.68	8.68	8.68	8.68	8.68	8.68	8.68	8.68	8.68	8.68	8.68	8.68	8.68	8.68	8.68	8.68	0	0	0	0	0	0
85	WES	186.93	186.93	186.93	186.93	186.93	186.93	186.93	186.93	186.93	186.93	186.93	186.93	186.93	186.93	186.93	186.93	186.93	186.93	186.93	186.93	186.93	186.93	186.93	186.93	186.93	186.93	186.93	186.93	186.93	186.93	186.93	186.93	186.93	186.93	186.93	186.93	186.93	186.93	186.93	186.93	186.93	186.93	186.93	186.93	186.93	186.93	186.93	186.93
86	WES	20.91	20.91	20.91	20.91	20.91	20.91	20.91	20.91	20.91	20.91	20.91	20.91	20.91	20.91	20.91	20.91	20.91	20.91	20.91	20.91	20.91	20.91	20.91	20.91	20.91	20.91	20.91	20.91	20.91	20.91	20.91	20.91	20.91	20.91	20.91	20.91	20.91	20.91	20.91	20.91	20.91	20.91	20.91	20.91	20.91	20.91	20.91	20.91
87	WES	51.23	51.23	51.23	51.23	12.91	12.91	12.91	12.91	51.23	51.23	12.91	12.91	12.91	12.91	12.91	12.91	12.91	12.91	12.91	12.91	12.91	12.91	51.23	51.23	12.91	12.91	12.91	12.91	51.23	51.23	51.23	51.23	12.91	12.91	12.91	12.91	12.91	12.91	12.91	12.91	51.23	51.23	12.91	12.91	51.23	51.23	12.91	12.91
88	WES	91.03	91.03	91.03	91.03	91.03	91.03	91.03	91.03	91.03	91.03	91.03	91.03	91.03	91.03	91.03	91.03	91.03	91.03	91.03	91.03	91.03	91.03	91.03	91.03	91.03	91.03	91.03	91.03	91.03	91.03	91.03	91.03	91.03	91.03	91.03	91.03	91.03	91.03	91.03	91.03	0	0	91.03	91.03	91.03	91.03	1.9	1.9
89	FAIL, SANGER	642.12	642.12	642.12	642.12	642.12	642.12	642.12	642.12	642.12	642.12	642.12	642.12	642.12	642.12	642.12	642.12	642.12	642.12	642.12	642.12	642.12	642.12	642.12	642.12	642.12	642.12	0	0	0	0	642.12	642.12	0	0	642.12	642.12	642.12	0	642.12	642.12	642.12	642.12	0	0	0	0	0	0
90	WES	2.92	2.92	2.92	2.92	2.92	2.92	2.92	2.92	2.92	2.92	2.92	2.92	2.92	2.92	2.92	2.92	2.92	2.92	2.92	2.92	2.92	2.92	2.92	2.92	2.92	2.92	2.92	2.92	2.92	2.92	2.92	2.92	2.92	2.92	2.92	2.92	2.92	2.92	2.92	2.92	2.92	2.92	2.92	2.92	0	0	2.92	2.92
91	WES	94.35	24.95	94.35	24.95	94.35	24.95	94.35	24.95	94.35	24.95	94.35	24.95	94.35	24.95	94.35	24.95	94.35	24.95	94.35	24.95	94.35	24.95	94.35	24.95	94.35	24.95	94.35	24.95	94.35	24.95	94.35	24.95	94.35	24.95	94.35	24.95	94.35	24.95	94.35	24.95	94.35	24.95	94.35	24.95	94.35	24.95	94.35	24.95
92	FAIL, FISH	94.35	0	94.35	0	94.35	0	94.35	0	94.35	0	94.35	0	94.35	0	94.35	0	94.35	0	94.35	0	94.35	0	94.35	0	94.35	0	94.35	0	94.35	0	94.35	0	94.35	0	94.35	0	94.35	0	94.35	0	94.35	0	94.35	0	94.35	0	94.35	0
93	WES	6250.51	6250.51	6250.51	6250.51	6250.51	6250.51	6250.51	6250.51	6250.51	6250.51	6250.51	6250.51	6250.51	6250.51	6250.51	6250.51	6250.51	6250.51	6250.51	6250.51	6250.51	6250.51	6250.51	6250.51	6250.51	6250.51	6250.51	6250.51	6250.51	6250.51	6250.51	6250.51	6250.51	6250.51	6250.51	6250.51	6250.51	6250.51	6250.51	6250.51	6250.51	6250.51	6250.51	6250.51	6250.51	6250.51	6250.51	6250.51
94	WES	9.03	9.03	0.76	0.76	0.76	0.76	0.76	0.76	9.03	9.03	0.76	0.76	0.76	0.76	0.76	0.76	0.76	0.76	0.76	0.76	0.76	0.76	0.76	0.76	0.76	0.76	0.76	0.76	0.76	0.76	0.76	0.76	0.76	0.76	0.76	0.76	0.76	0.76	0.76	0.76	0.76	0.76	0.76	0.76	0.76	0.76	0	0
95	WES	122.8	122.8	122.8	122.8	122.8	122.8	122.8	122.8	122.8	122.8	122.8	122.8	122.8	122.8	122.8	122.8	122.8	122.8	122.8	122.8	122.8	122.8	122.8	122.8	122.8	122.8	122.8	122.8	122.8	122.8	122.8	122.8	122.8	122.8	122.8	122.8	122.8	122.8	122.8	122.8	122.8	122.8	122.8	122.8	89.31	1.84	122.8	122.8
96	WES	3.53	3.53	3.53	3.53	0	0	3.53	3.53	3.53	3.53	3.53	3.53	3.53	3.53	3.53	3.53	3.53	3.53	0	0	3.53	3.53	0	0	3.53	3.53	3.53	3.53	0.4	0.4	0	0	3.53	3.53	0	0	0	3.53	3.53	3.53	0	0	0	0	0	0	3.53	3.53
97	WES	760.65	63.51	760.65	63.51	760.65	63.51	760.65	63.51	760.65	63.51	760.65	63.51	760.65	63.51	760.65	63.51	760.65	63.51	760.65	63.51	760.65	63.51	760.65	22.44	760.65	63.51	760.65	63.51	760.65	22.44	760.65	22.44	760.65	63.51	760.65	22.44	760.65	63.51	760.65	22.44	760.65	63.51	760.65	22.44	760.65	22.44	760.65	63.51
98	WES	23.58	23.58	23.58	23.58	23.58	23.58	23.58	23.58	23.58	23.58	23.58	23.58	23.58	23.58	23.58	23.58	23.58	23.58	23.58	23.58	23.58	23.58	23.58	23.58	23.58	23.58	23.58	23.58	23.58	23.58	23.58	23.58	23.58	23.58	23.58	23.58	23.58	23.58	23.58	23.58	23.58	23.58	0	0	0.17	0.17	23.58	23.58
99	WES	42.05	22.74	42.05	22.74	42.05	22.74	42.05	22.74	42.05	22.74	42.05	22.74	42.05	22.74	42.05	22.74	42.05	22.74	42.05	22.74	42.05	22.74	42.05	22.74	42.05	22.74	42.05	22.74	42.05	22.74	42.05	22.74	42.05	22.74	42.05	22.74	42.05	22.74	42.05	22.74	42.05	22.74	42.05	0.13	42.05	22.74	42.05	22.74
100	WES	94.35	0.22	94.35	0.22	94.35	0	94.35	0.22	94.35	0.22	94.35	0.22	94.35	0	94.35	0.22	94.35	0.22	94.35	0.22	94.35	0	94.35	0.22	94.35	0	94.35	0.22	94.35	0.22	94.35	0	94.35	0	94.35	0.22	94.35	0.22	94.35	0	94.35	0	94.35	0	94.35	0	94.35	0
101	AIO	119.44	119.44	119.44	119.44	119.44	119.44	119.44	119.44	119.44	119.44	119.44	119.44	119.44	119.44	119.44	119.44	119.44	119.44	119.44	119.44	119.44	119.44	119.44	119.44	119.44	119.44	119.44	119.44	119.44	119.44	119.44	119.44	119.44	119.44	119.44	119.44	119.44	119.44	119.44	119.44	119.44	119.44	119.44	119.44	14.18	0	119.44	119.44
102	LB-AIO	193.24	193.24	193.24	193.24	193.24	193.24	193.24	193.24	193.24	193.24	193.24	193.24	193.24	193.24	193.24	193.24	193.24	193.24	193.24	193.24	193.24	193.24	193.24	193.24	193.24	193.24	35.96	35.96	193.24	193.24	193.24	193.24	193.24	193.24	193.24	193.24	193.24	35.96	193.24	193.24	193.24	193.24	193.24	193.24	2.28	2.28	193.24	193.24
103	LB-AIO	0	0	0	0	0	0	0	0	0	0	0	0	0	0	0	0	0	0	0	0	0	0	0	0	0	0	0	0	0	0	0	0	0	0	0	0	0	0	0	0	0	0	0	0	0	0	0	0
	MAX DR AEL found	1	1	0.931818	0.931818	0.840909	0.795455	0.886364	0.886364	0.943182	0.943182	0.875	0.852273	0.875	0.852273	0.886364	0.875	0.886364	0.875	0.875	0.863636	0.875	0.863636	0.897727	0.863636	0.863636	0.840909	0.75	0.715909	0.806818	0.772727	0.897727	0.875	0.840909	0.818182	0.852273	0.818182	0.784091	0.715909	0.818182	0.772727	0.806818	0.761364	0.602273	0.5	0.5	0.397727	0.625	0.556818
	MAX DR AEL found per TARGETED MTB decision (WES)			0.958333	0.958333	0.916667	0.854167	0.916667	0.916667	0.979167	0.979167	0.916667	0.875	0.916667	0.875	0.916667	0.895833	0.9375	0.916667	0.916667	0.895833	0.916667	0.895833	0.979167	0.9375	0.916667	0.875	0.833333	0.770833	0.916667	0.875	0.9375	0.895833	0.895833	0.854167	0.916667	0.875	0.875	0.770833	0.916667	0.854167	0.875	0.8125	0.666667	0.520833	0.645833	0.5	0.666667	0.5625
[truncated: 36 more columns]

## Sheet: MTB concordance
	Gene number	995	767	634	634	593	591	548	523	484	468	465	446	410	409	407	396	341	323	309	238	225	220	164	154	153	146	146	137	137	118	99	71	71	64	58	53	52	50	48	41	27
Patient (WES only)	Gene with alteration mostly influencing MTB decision	WES (995 genes)	CeGat Cancer Precision	BGI SENTIS Cancer+Discovery	Wisgen Bio Solid	AIO	Caris MI CGP+	NovoPM1.0	TSO500	NovoPM2.0	MSK-IMPACT v3	Columbia Combined Cancer Panel	HAEM	MSK-IMPACT v2	AmpliSeq Comprehensive	FM1 Heme	Genekor PrIMe	MSK-IMPACT v1	NeoTYPE Discovery Profile for Solid Tumors	FM1 CDx	Children Hospital Philadelphia Solid v2.0	Knight Diagnostics GeneTrails CSTP	Knight Diagnostics GeneTrails Hematologic	Stanford HemeSTAMP	Blueprint Genetics Comprehensive Hereditary	Sophia Genetics TruSight	GHC Comprehensive Hereditary	Oncomine Comprehensive v3	OncoKids	Oncomine Childhood	Children Hospital Philadelphia Hematological v2.2	Prevention Genetics Cancer	Blueprint Genetics Hereditary Pediatric	GHC Hereditary Pediatric	Prevention Genetics Pediatric	NGS58	Invitae Pediatric Solid	Fulgent Pediatric	AmpliSeq Hotspot	TruSeq Amplicon	Oncomine Focus	OncoGeneDx Pediatric
1		1	1	1	1	1	1	1	1	1	1	1	1	1	1	1	1	1	1	1	1	1	1	1	1	1	1	1	1	1	1	1	1	1	1	1	1	1	1	1	1	1
2		1	1	1	1	1	1	1	1	1	1	1	1	1	1	1	1	1	1	1	1	1	1	1	1	1	1	1	1	1	1	1	1	1	1	1	1	1	1	1	1	1
3	FGFR4	1	1	1	1	1	1	1	1	1	1	1	1	1	1	1	1	1	1	1	1	1	0	0	0	1	0	1	1	1	0	0	0	0	0	0	0	0	0	0	1	0
4	FGFR4	1	1	1	1	1	1	1	1	1	1	1	1	1	1	1	1	1	1	1	1	1	0	0	0	1	0	1	1	1	0	0	0	0	0	0	0	0	0	0	1	0
5		1	1	1	1	1	1	1	1	1	1	1	1	1	1	1	1	1	1	1	1	1	1	1	1	1	1	1	1	1	1	1	1	1	1	1	1	1	1	1	1	1
6		1	1	1	1	1	1	1	1	1	1	1	1	1	1	1	1	1	1	1	1	1	1	1	1	1	1	1	1	1	1	1	1	1	1	1	1	1	1	1	1	1
7		1	1	1	1	1	1	1	1	1	1	1	1	1	1	1	1	1	1	1	1	1	1	1	1	1	1	1	1	1	1	1	1	1	1	1	1	1	1	1	1	1
8		1	1	1	1	1	1	1	1	1	1	1	1	1	1	1	1	1	1	1	1	1	1	1	1	1	1	1	1	1	1	1	1	1	1	1	1	1	1	1	1	1
9		1	1	1	1	1	1	1	1	1	1	1	1	1	1	1	1	1	1	1	1	1	1	1	1	1	1	1	1	1	1	1	1	1	1	1	1	1	1	1	1	1
10		1	1	1	1	1	1	1	1	1	1	1	1	1	1	1	1	1	1	1	1	1	1	1	1	1	1	1	1	1	1	1	1	1	1	1	1	1	1	1	1	1
11	PTPN3	1	0	0	0	0	0	0	0	0	0	0	1	0	0	0	0	0	0	0	0	0	0	0	0	0	0	0	0	0	0	0	0	0	0	0	0	0	0	0	0	0
12		1	1	1	1	1	1	1	1	1	1	1	1	1	1	1	1	1	1	1	1	1	1	1	1	1	1	1	1	1	1	1	1	1	1	1	1	1	1	1	1	1
13		1	1	1	1	1	1	1	1	1	1	1	1	1	1	1	1	1	1	1	1	1	1	1	1	1	1	1	1	1	1	1	1	1	1	1	1	1	1	1	1	1
14		1	1	1	1	1	1	1	1	1	1	1	1	1	1	1	1	1	1	1	1	1	1	1	1	1	1	1	1	1	1	1	1	1	1	1	1	1	1	1	1	1
15	NRAS	1	1	1	1	1	1	1	1	1	1	1	1	1	1	1	1	1	1	1	1	1	1	1	1	1	1	1	1	1	1	0	1	1	0	1	0	0	1	1	1	0
16		1	1	1	1	1	1	1	1	1	1	1	1	1	1	1	1	1	1	1	1	1	1	1	1	1	1	1	1	1	1	1	1	1	1	1	1	1	1	1	1	1
17	CBL	1	1	1	1	1	1	1	1	1	1	1	1	1	1	1	1	1	1	1	1	0	1	1	1	0	1	1	1	1	1	0	1	1	0	0	0	0	0	0	0	0
18		1	1	1	1	1	1	1	1	1	1	1	1	1	1	1	1	1	1	1	1	1	1	1	1	1	1	1	1	1	1	1	1	1	1	1	1	1	1	1	1	1
19		1	1	1	1	1	1	1	1	1	1	1	1	1	1	1	1	1	1	1	1	1	1	1	1	1	1	1	1	1	1	1	1	1	1	1	1	1	1	1	1	1
20		1	1	1	1	1	1	1	1	1	1	1	1	1	1	1	1	1	1	1	1	1	1	1	1	1	1	1	1	1	1	1	1	1	1	1	1	1	1	1	1	1
21	FBXW7	1	1	1	1	1	1	1	1	1	1	1	1	1	1	1	1	1	1	1	1	1	1	1	0	1	0	1	1	1	1	0	0	0	0	1	0	0	1	1	0	0
22	KRAS	1	1	1	1	1	1	1	1	1	1	1	1	1	1	1	1	1	1	1	1	1	1	1	1	1	1	1	1	1	1	0	1	1	0	1	0	0	1	1	1	0
23	BRAF	1	1	1	1	1	1	1	1	1	1	1	1	1	1	1	1	1	1	1	1	1	1	1	1	1	1	1	1	1	1	0	1	1	0	1	0	0	1	1	1	0
24		1	1	1	1	1	1	1	1	1	1	1	1	1	1	1	1	1	1	1	1	1	1	1	1	1	1	1	1	1	1	1	1	1	1	1	1	1	1	1	1	1
25	BRAF	1	1	1	1	1	1	1	1	1	1	1	1	1	1	1	1	1	1	1	1	1	1	1	1	1	1	1	1	1	1	0	1	1	0	1	0	0	1	1	1	0
26		1	1	1	1	1	1	1	1	1	1	1	1	1	1	1	1	1	1	1	1	1	1	1	1	1	1	1	1	1	1	1	1	1	1	1	1	1	1	1	1	1
27	FLT3	1	1	1	1	1	1	1	1	1	1	1	1	1	1	1	1	1	1	1	1	0	1	1	0	1	0	1	1	1	1	0	0	0	0	1	0	0	1	1	0	0
28		1	1	1	1	1	1	1	1	1	1	1	1	1	1	1	1	1	1	1	1	1	1	1	1	1	1	1	1	1	1	1	1	1	1	1	1	1	1	1	1	1
29	PDGFB	1	1	0	0	0	1	0	0	0	0	0	1	0	1	0	0	0	0	0	0	0	0	0	0	0	0	0	0	0	0	0	0	0	0	0	0	0	0	0	0	0
30		1	1	1	1	1	1	1	1	1	1	1	1	1	1	1	1	1	1	1	1	1	1	1	1	1	1	1	1	1	1	1	1	1	1	1	1	1	1	1	1	1
31	ACVR	1	1	0	1	0	0	0	1	0	1	0	1	1	0	0	1	0	0	0	1	1	0	0	0	0	0	0	1	1	0	0	0	0	0	0	0	0	0	0	0	0
32		1	1	1	1	1	1	1	1	1	1	1	1	1	1	1	1	1	1	1	1	1	1	1	1	1	1	1	1	1	1	1	1	1	1	1	1	1	1	1	1	1
33		1	1	1	1	1	1	1	1	1	1	1	1	1	1	1	1	1	1	1	1	1	1	1	1	1	1	1	1	1	1	1	1	1	1	1	1	1	1	1	1	1
34		1	1	1	1	1	1	1	1	1	1	1	1	1	1	1	1	1	1	1	1	1	1	1	1	1	1	1	1	1	1	1	1	1	1	1	1	1	1	1	1	1
35	JAK2	1	1	1	1	1	1	1	1	1	1	1	1	1	1	1	1	1	1	1	1	1	1	1	0	1	0	1	1	1	1	0	0	0	0	1	0	0	1	1	1	0
44		1	1	1	1	1	1	1	1	1	1	1	1	1	1	1	1	1	1	1	1	1	1	1	1	1	1	1	1	1	1	1	1	1	1	1	1	1	1	1	1	1
45		1	1	1	1	1	1	1	1	1	1	1	1	1	1	1	1	1	1	1	1	1	1	1	1	1	1	1	1	1	1	1	1	1	1	1	1	1	1	1	1	1
46	FANCM	1	1	1	0	1	0	1	0	1	0	0	1	0	0	0	1	0	0	0	0	1	0	0	1	0	1	0	0	0	0	0	0	0	0	0	0	0	0	0	0	0
47		1	1	1	1	1	1	1	1	1	1	1	1	1	1	1	1	1	1	1	1	1	1	1	1	1	1	1	1	1	1	1	1	1	1	1	1	1	1	1	1	1
48	CTNNB	1	1	1	1	1	1	1	1	1	1	1	1	1	1	1	1	1	1	1	1	1	0	0	0	1	0	1	1	1	0	0	0	0	0	1	0	0	1	1	1	0
49		1	1	1	1	1	1	1	1	1	1	1	1	1	1	1	1	1	1	1	1	1	1	1	1	1	1	1	1	1	1	1	1	1	1	1	1	1	1	1	1	1
50		1	1	1	1	1	1	1	1	1	1	1	1	1	1	1	1	1	1	1	1	1	1	1	1	1	1	1	1	1	1	1	1	1	1	1	1	1	1	1	1	1
51		1	1	1	1	1	1	1	1	1	1	1	1	1	1	1	1	1	1	1	1	1	1	1	1	1	1	1	1	1	1	1	1	1	1	1	1	1	1	1	1	1
52		1	1	1	1	1	1	1	1	1	1	1	1	1	1	1	1	1	1	1	1	1	1	1	1	1	1	1	1	1	1	1	1	1	1	1	1	1	1	1	1	1
53	FGFR3	1	1	1	1	1	1	1	1	1	1	1	1	1	1	1	1	1	1	1	1	1	0	1	0	1	0	1	1	1	0	0	0	0	0	1	0	0	1	1	1	0
54	KDR	1	1	1	1	1	1	1	1	1	1	1	1	1	1	1	1	1	1	1	1	1	0	0	0	1	0	1	1	1	0	0	0	0	0	1	0	0	1	1	0	0
55	ALK	1	1	1	1	1	1	1	1	1	1	1	1	1	1	1	1	1	1	1	1	1	0	1	1	1	1	1	1	1	0	1	1	1	1	1	1	1	1	1	1	1
56	H3-3A	1	1	1	1	1	1	1	1	1	1	1	1	1	0	0	1	0	1	1	1	1	0	0	0	0	0	1	1	1	0	0	0	0	0	0	0	0	0	0	0	0
57	KIT	1	1	1	1	1	1	1	1	1	1	1	1	1	1	1	1	1	1	1	1	1	1	1	1	1	1	1	1	1	1	1	0	0	0	1	0	0	1	1	1	0
58	H3C2	1	1	1	1	1	1	0	1	0	1	1	1	1	0	1	1	1	0	0	1	1	0	0	0	0	0	1	1	1	0	0	0	0	0	0	0	0	0	0	0	0
59	CHEK2	1	1	1	1	1	1	1	1	1	1	1	1	1	1	1	1	1	1	1	1	1	1	0	1	1	1	1	0	0	0	1	0	0	0	1	0	0	0	0	0	0
60		1	1	1	1	1	1	1	1	1	1	1	1	1	1	1	1	1	1	1	1	1	1	1	1	1	1	1	1	1	1	1	1	1	1	1	1	1	1	1	1	1
61		1	1	1	1	1	1	1	1	1	1	1	1	1	1	1	1	1	1	1	1	1	1	1	1	1	1	1	1	1	1	1	1	1	1	1	1	1	1	1	1	1
62		1	1	1	1	1	1	1	1	1	1	1	1	1	1	1	1	1	1	1	1	1	1	1	1	1	1	1	1	1	1	1	1	1	1	1	1	1	1	1	1	1
63		1	1	1	1	1	1	1	1	1	1	1	1	1	1	1	1	1	1	1	1	1	1	1	1	1	1	1	1	1	1	1	1	1	1	1	1	1	1	1	1	1
64	ALK	1	1	1	1	1	1	1	1	1	1	1	1	1	1	1	1	1	1	1	1	1	0	1	1	1	1	1	1	1	0	1	1	1	1	1	1	1	1	1	1	1
65		1	1	1	1	1	1	1	1	1	1	1	1	1	1	1	1	1	1	1	1	1	1	1	1	1	1	1	1	1	1	1	1	1	1	1	1	1	1	1	1	1
66		1	1	1	1	1	1	1	1	1	1	1	1	1	1	1	1	1	1	1	1	1	1	1	1	1	1	1	1	1	1	1	1	1	1	1	1	1	1	1	1	1
67	LZTR	1	1	0	0	1	0	1	1	1	0	0	1	0	0	0	0	0	1	0	0	1	0	0	1	0	1	0	0	0	0	1	1	1	0	0	1	1	0	0	0	0
68		1	1	1	1	1	1	1	1	1	1	1	1	1	1	1	1	1	1	1	1	1	1	1	1	1	1	1	1	1	1	1	1	1	1	1	1	1	1	1	1	1
69		1	1	1	1	1	1	1	1	1	1	1	1	1	1	1	1	1	1	1	1	1	1	1	1	1	1	1	1	1	1	1	1	1	1	1	1	1	1	1	1	1
70	BRAF	1	1	1	1	1	1	1	1	1	1	1	1	1	1	1	1	1	1	1	1	1	1	1	1	1	1	1	1	1	1	0	1	1	0	1	0	0	1	1	1	0
71	BRCA2	1	1	1	1	1	1	1	1	1	1	1	1	1	0	1	1	1	1	1	1	1	1	0	1	1	1	1	0	0	0	1	0	0	0	0	0	0	0	0	0	0
72	MET	1	1	1	1	1	1	1	1	1	1	1	1	1	1	1	1	1	1	1	1	1	0	0	1	1	1	1	1	1	0	1	0	0	0	1	0	0	1	1	1	0
73		1	1	1	1	1	1	1	1	1	1	1	1	1	1	1	1	1	1	1	1	1	1	1	1	1	1	1	1	1	1	1	1	1	1	1	1	1	1	1	1	1
74	NF2	1	1	1	1	1	1	1	1	1	1	1	1	1	1	1	1	1	1	1	1	1	0	0	1	0	1	1	1	1	0	1	1	1	1	0	1	1	0	0	0	1
75	EGFR	1	1	1	1	1	1	1	1	1	1	1	1	1	1	1	1	1	1	1	1	1	1	0	1	1	1	1	1	1	0	0	0	0	0	1	0	0	1	1	1	0
77	ERBB2	1	1	1	1	1	1	1	1	1	1	1	1	1	1	1	1	1	1	1	1	1	0	0	0	1	0	1	1	1	0	0	0	0	0	1	0	0	1	1	1	0
78		1	1	1	1	1	1	1	1	1	1	1	1	1	1	1	1	1	1	1	1	1	1	1	1	1	1	1	1	1	1	1	1	1	1	1	1	1	1	1	1	1
79	FGFR	1	1	1	1	1	1	1	1	1	1	1	1	1	1	1	1	1	1	1	1	1	0	0	0	1	0	1	1	1	0	0	0	0	0	1	0	0	1	1	1	0
80		1	1	1	1	1	1	1	1	1	1	1	1	1	1	1	1	1	1	1	1	1	1	1	1	1	1	1	1	1	1	1	1	1	1	1	1	1	1	1	1	1
81	PIK3CA	1	1	1	1	1	1	1	1	1	1	1	1	1	1	1	1	1	1	1	1	1	0	1	0	1	0	1	1	1	0	0	0	0	0	1	0	0	1	1	1	0
82		1	1	1	1	1	1	1	1	1	1	1	1	1	1	1	1	1	1	1	1	1	1	1	1	1	1	1	1	1	1	1	1	1	1	1	1	1	1	1	1	1
84	PIK3R	1	1	1	1	1	1	1	1	1	1	1	1	1	1	1	1	1	1	1	1	1	0	0	0	1	0	1	1	1	1	0	0	0	0	1	0	0	0	0	0	0
85	NRAS	1	1	1	1	1	1	1	1	1	1	1	1	1	1	1	1	1	1	1	1	1	1	1	1	1	1	1	1	1	1	0	1	1	0	1	0	0	1	1	1	0
86	GLI2	1	1	0	0	0	0	1	0	0	0	0	0	0	0	0	0	0	0	0	0	0	0	0	0	0	0	0	1	1	0	0	0	0	0	0	0	0	0	0	0	0
87	PTCH	1	1	1	1	1	1	1	1	1	1	1	1	1	1	1	1	1	1	1	1	1	1	0	1	1	1	1	1	1	0	1	1	1	1	0	1	1	0	0	0	1
88	JAK3	1	1	1	1	1	1	1	1	1	1	1	1	1	1	1	1	1	1	1	1	0	1	1	0	1	0	1	1	1	1	0	0	0	0	1	0	0	1	1	1	0
90	PTCH	1	1	1	1	1	1	1	1	1	1	1	1	1	1	1	1	1	1	1	1	1	1	0	1	1	1	1	1	1	0	1	1	1	1	0	1	1	0	0	0	1
91		1	1	1	1	1	1	1	1	1	1	1	1	1	1	1	1	1	1	1	1	1	1	1	1	1	1	1	1	1	1	1	1	1	1	1	1	1	1	1	1	1
93	BRAF	1	1	1	1	1	1	1	1	1	1	1	1	1	1	1	1	1	1	1	1	1	1	1	1	1	1	1	1	1	1	0	1	1	0	1	0	0	1	1	1	0
94	IDH2	1	1	1	1	1	1	1	1	1	1	1	1	1	1	1	1	1	1	1	1	1	1	1	0	1	0	1	1	1	1	0	0	0	0	1	0	0	1	0	1	0
95	CHEK2	1	1	1	1	1	1	1	1	1	1	1	1	1	1	1	1	1	1	1	1	1	1	0	1	1	1	1	0	0	0	1	0	0	0	1	0	0	0	0	0	0
96		1	1	1	1	1	1	1	1	1	1	1	1	1	1	1	1	1	1	1	1	1	1	1	1	1	1	1	1	1	1	1	1	1	1	1	1	1	1	1	1	1
97	ERBB2	1	1	1	1	1	1	1	1	1	1	1	1	1	1	1	1	1	1	1	1	1	0	0	0	1	0	1	1	1	0	0	0	0	0	1	0	0	1	1	1	0
98		1	1	1	1	1	1	1	1	1	1	1	1	1	1	1	1	1	1	1	1	1	1	1	1	1	1	1	1	1	1	1	1	1	1	1	1	1	1	1	1	1
99	CDK4	1	1	1	1	1	1	1	1	1	1	1	1	1	1	1	1	1	1	1	1	1	0	0	1	1	1	1	1	1	0	1	0	0	0	0	0	0	0	0	1	0
100		1	1	1	1	1	1	1	1	1	1	1	1	1	1	1	1	1	1	1	1	1	1	1	1	1	1	1	1	1	1	1	1	1	1	1	1	1	1	1	1	1
	Sum	88	87	83	83	84	83	84	84	83	83	82	87	83	80	81	84	81	82	81	83	82	65	63	67	78	67	82	81	81	60	57	59	59	50	72	51	51	69	68	69	50
		1	0.988636	0.943182	0.943182	0.954545	0.943182	0.954545	0.954545	0.943182	0.943182	0.931818	0.988636	0.943182	0.909091	0.920455	0.954545	0.920455	0.931818	0.920455	0.943182	0.931818	0.738636	0.715909	0.761364	0.886364	0.761364	0.931818	0.920455	0.920455	0.681818	0.647727	0.670455	0.670455	0.568182	0.818182	0.579545	0.579545	0.784091	0.772727	0.784091	0.568182

## Sheet: Panels
995-WES		Panel abbreviation	Panel full name	Genes	Link
A1CF		OncoGeneDx Pediatric	OncoGeneDx: Pediatric Tumor Panel	27	https://www.genedx.com/wp-content/uploads/2017/08/J318.Pediatric-Tumor-Panel-TIS.v3-1_17_20.pdf
ABCB1		Oncomine Focus	Ion Torrent™ Oncomine™ Focus Assay	41	http://assets.thermofisher.com/TFS-Assets/LSG/Flyers/oncomine-focus-assay-flyer.pdf
ABCC2		TruSeq Amplicon	TruSeq® Amplicon - Cancer Panel	48	https://www.illumina.com/Documents/products/datasheets/datasheet_truseq_amplicon_cancer_panel.pdf
ABI1		AmpliSeq Hotspot	Ion AmpliSeq™ Cancer Hotspot Panel v2	50	https://assets.thermofisher.com/TFS-Assets/LSG/brochures/Ion-AmpliSeq-Cancer-Hotspot-Panel-Flyer.pdf
ABL1		Fulgent Pediatric	Fulgent’s Pediatric Cancer Panel	52	https://www.fulgentgenetics.com/Pediatric-Cancer
ABL2		Invitae Pediatric Solid	Invitae Pediatric Solid Tumors Panel	53	https://www.invitae.com/en/physician/tests/01104/#info-panel-assay_information
ABRAXAS1		AmpliSeq Hotspot + 8 genes - self-designed	Ion AmpliSeq™ Cancer Hotspot Panel v2 + 8 genes	58	self-designed
ACKR3		Prevention Genetics Pediatric	PreventionGenetics Pediatric Cancer Panel	64	https://www.preventiongenetics.com/testInfo?val=Pediatric+Cancer+Panel
ACVR1		Blueprint Genetics Hereditary Pediatric	Blueprint Genetics Hereditary Pediatric Cancer Panel	71	https://blueprintgenetics.com/tests/panels/hereditary-cancer/hereditary-pediatric-cancer-panel/
ACVR1B		GHC Hereditary Pediatric	GHC Genetics Hereditary Pediatric Cancer Panel	71	http://www.ghcgenetics.com/panel.php?type=pediatric-cancer
ACVR2A		Prevention Genetics Cancer	PreventionGenetics Cancer Panel	99	https://www.preventiongenetics.com/testInfo?val=Cancer+Panel
ACVRL1		Children Hospital Philadelphia Hematological v2.2	Children’s Hospital of Philadelphia Hematological Cancer Panel v2.2	118	https://www.testmenu.com/chop/Tests/786448
ACSL3		Oncomine Childhood	Ion Torrent™ Oncomine™ Childhood Cancer Research Assay	137	https://www.thermofisher.com/hu/en/home/clinical/preclinical-companion-diagnostic-development/oncomine-oncology/oncomine-childhood-research-assay.html
ACSL6		OncoKids	Children's Hospital Los Angeles OncoKids® Cancer Panel	137	https://www.jmdjournal.org/article/S1525-1578(18)30102-8/fulltext#appsec1
ADGRA2		Oncomine Comprehensive v3	Ion Torrent™ Oncomine™ Comprehensive Assay v3	146	https://assets.thermofisher.com/TFS-Assets/LSG/brochures/oncomine-comprehensive-assay-v3-flyer.pdf
ADGRB3		GHC Comprehensive Hereditary	GHC Genetics Comprehensive Hereditary Cancer Panel	146	http://www.ghcgenetics.com/panel.php?type=comprehensive-hereditary-cancer
AFDN		Sophia Genetics TruSight	TruSight™️ Tumor 170 powered by SOPHiA™	153	https://www.sophiagenetics.com/hospitals/solutions/solutions/solid-tumors/TST170.html
AFF1		Blueprint Genetics Comprehensive Hereditary	Blueprint Genetics Comprehensive Hereditary Cancer Panel	154	https://blueprintgenetics.com/tests/panels/hereditary-cancer/comprehensive-hereditary-cancer-panel/
AFF3		Stanford HemeSTAMP	Stanford Tumor Actionable Mutation Panel for Hematopoietic and Lymphoid Neoplasms (HemeSTAMP)	164	https://stanfordlab.com/content/stanfordlab/en/molecular-pathology/molecular-genetic-pathology.html/
AFF4		Knight Diagnostics GeneTrails Hematologic	Knight Diagnostics Laboratories GeneTrails Hematologic Malignancies 220 Gene Panel	220	https://knightdxlabs.ohsu.edu/home/test-details?id=GeneTrails+Hematologic+Malignancies+220+Gene+Panel
AGTRAP		Knight Diagnostics GeneTrails CSTP	Knight Diagnostics Laboratories GeneTrails Comprehensive Solid Tumor Panel	225	https://knightdxlabs.ohsu.edu/home/test-details?id=GeneTrails+Comprehensive+Solid+Tumor+Panel
AIP		Children Hospital Philadelphia Solid v2.0	Children’s Hospital of Philadelphia Solid Tumor Panel v2.0	238	https://www.testmenu.com/chop/Tests/785967
AKAP9		FM1 CDx	FoundationOne®CDx	309	https://assets.ctfassets.net/w98cd481qyp0/YqqKHaqQmFeqc5ueQk48w/0a34fcdaa3a71dbe460cdcb01cebe8ad/F1CDx_Technical_Specifications_072020.pdf
AKT1		NeoTYPE Discovery Profile for Solid Tumors	NeoTYPE® Discovery Profile for Solid Tumors	323	https://neogenomics.com/test-menu/neotype-discovery-profile-solid-tumors
AKT2		MSK-IMPACT v1	Memorial Sloan Kettering Integrated Molecular Profiling of Actionable Cancer Targets version 1	341	https://www.clinical-colorectal-cancer.com/article/S1533-0028(18)30390-6/pdf
AKT3		Genekor PrIMe	Genekor Medical S.A. - Precision Individualized Medicine (PrIMe) Test	396	https://www.genekor.com/en/prime/
ALDH2		FM1 Heme	FoundationOne®Heme	407	https://assets.ctfassets.net/w98cd481qyp0/42r1cTE8VR4137CaHrsaen/baf91080cb3d78a52ada10c6358fa130/FoundationOne_Heme_Technical_Specifications.pdf
ALK		AmpliSeq Comprehensive	Ion AmpliSeq™ Comprehensive Cancer Panel	409	https://assets.thermofisher.com/TFS-Assets/CSD/Reference-Materials/ion-ampliseq-cancer-panel-gene-list.pdf
AMER1		MSK-IMPACT v2	Memorial Sloan Kettering Integrated Molecular Profiling of Actionable Cancer Targets version 2	410	https://www.clinical-colorectal-cancer.com/article/S1533-0028(18)30390-6/pdf
AMPH		HAEM - Hemato-oncology enrichment panel - self-designed	HAEM - Hemato-oncology enrichment panel	446	self-designed
ANK1		Columbia Combined Cancer Panel (CCCP)	Columbia Combined Cancer Panel	465	https://www.pathology.columbia.edu/diagnostic-specialties/personalized-genomic-medicine/oncology-testing/columbia-combined-cancer-panel
APC		MSK-IMPACT v3	Memorial Sloan Kettering Integrated Molecular Profiling of Actionable Cancer Targets version 3	468	https://www.clinical-colorectal-cancer.com/article/S1533-0028(18)30390-6/pdf
APEX1		NovoPM2.0	Novogene Precision Medicine 2.0	484
APOBEC3B		TSO500	Illumina TruSight™ Oncology 500	523	https://www.illumina.com/content/dam/illumina-marketing/documents/products/datasheets/trusight-oncology-500-and-ht-data-sheet-1170-2018-010.pdf
AR		NovoPM1.0	Novogene Precision Medicine 1.0	548
ARAF		Caris MI CGP+	Caris Molecular Intelligence® Comprehensive Genomic Profiling PLUS (CGP+)	591	https://www.carismolecularintelligence.com/wp-content/uploads/2017/08/TN0276-v9_Profile-Menu-Brochure.pdf
ARFRP1		GATC OncoPanel All-in-One (AIO)	GATC OncoPanel All-in-One	593	https://www.gatc-biotech.co.uk/en/next-generation-sequencing/ngs-built-for-you/oncology-solutions/inview-oncoprofiling/
ARHGAP26		BGI SENTIS Cancer+Discovery	BGI SENTIS™ Cancer+ Discovery Panel	634
ARHGAP5		Wisgen Bio Solid	WISGEN Bio Solid Tumor Panel 680	634
ARHGEF10		CeGat Cancer Precision	CeGat CancerPrecision	767	https://www.cegat.de/en/diagnostics/tumor-diagnostics/cancerprecision/#genes
ARHGEF10L
ARHGEF12
ARID1A
ARID1B
ARID2
ARNT
ASPSCR1
ASXL1
ASXL2
ATF1
ATIC
ATM
ATP11B
ATP1A1
ATP2B3
ATP4A
ATP6V0D2
ATR
ATRX
AURKA
AURKB
AXIN1
AXIN2
AXL
B2M
BAP1
BARD1
BAX
BAZ1A
BAZ2B
BCL10
BCL11A
BCL11B
BCL2
BCL2L1
BCL2L11
BCL2L12
BCL2L2
BCL3
BCL6
BCL7A
BCL9
BCL9L
BCLAF1
BCOR
BCORL1
BCR
BIRC2
BIRC3
BIRC6
BLM
BMP5
BMPR1A
BRAF
BRCA1
BRCA2
BRD3
BRD4
BRIP1
BTG1
BTK
BUB1B
C15orf65
CACNA1D
CALR
CAMTA1
CANT1
CARD11
CARS1
CASP3
CASP8
CASP9
CASR
CBFA2T3
CBFB
CBL
CBLB
CBLC
CCDC178
CCDC6
CCN6
CCNB1IP1
CCNC
CCND1
CCND2
CCND3
CCNE1
CCR4
CCR7
CD209
CD274
CD28
CD74
CD79A
CD79B
CDA
CDC27
CDC73
CDH1
CDH10
CDH11
CDH17
CDK12
CDK4
CDK6
CDK8
CDKN1A
CDKN1B
CDKN1C
CDKN2A
CDKN2B
CDKN2C
CDX2
CEBPA
CEP57
CEP89
CHCHD7
CHD1
CHD2
CHD4
CHD7
CHEK1
CHEK2
CHIC2
CHST11
CIC
CIITA
CIT
CLIP1
CLP1
CLTC
CLTCL1
CNBD1
CNBP
CNOT3
CNTNAP2
CNTRL
COL1A1
COL2A1
COL3A1
COX6C
CPEB3
CREB1
CREB3L1
CREB3L2
CREBBP
CRKL
CRLF2
CRNKL1
CRTC1
CRTC3
CTCF
CTNNA1
CTNNA2
CTNNB1
CTNND1
CTNND2
CUBN
CUL3
CUX1
CXCR4
CYLD
CYP19A1
CYP2A6
CYP2B6
CYP2C19
CYP2C8
CYP2C9
CYP2D6
CYSLTR2
CSF1R
CSF3R
CSMD3
CSNK2A1
DAXX
DCAF12L2
DCC
DCTN1
DCUN1D1
DDB2
DDIT3
DDR1
DDR2
DDX10
DDX11
DDX3X
DDX5
DDX6
DEK
DGCR8
DICER1
DIS3L2
DMD
DNAJB1
DNM2
DNMT3A
DOT1L
DPH3
DPYD
DROSHA
DSE
DUX4L1
EBF1
ECT2L
EED
EGFR
EIF1AX
EIF3E
EIF4A2
ELF3
ELF4
ELK4
ELL
ELMO1
ELN
EML4
EMSY
EP300
EPAS1
EPCAM
EPHA2
EPHA3
EPHA5
EPHA7
EPHB1
EPS15
ERBB2
ERBB3
ERBB4
ERC1
ERCC1
ERCC2
ERCC3
ERCC4
ERCC5
ERG
ERRFI1
ESR1
ESR2
ESRP1
ETNK1
ETV1
ETV4
ETV5
ETV6
EWSR1
EXOC2
EXT1
EXT2
EZH2
EZR
FAM131B
FAM135B
FAM47C
FANCA
FANCB
FANCC
FANCD2
FANCE
FANCF
FANCG
FANCI
FANCL
FANCM
FAS
FAT1
FAT3
FAT4
FBLN2
FBXO11
FBXO32
FBXW7
FCGR2B
FCRL4
FEN1
FES
FEV
FGF10
FGF14
FGF19
FGF23
FGF3
FGF4
FGF5
FGF6
FGF9
FGFR1
CEP43
FGFR2
FGFR3
FGFR4
FH
FHIT
FIP1L1
FKBP9
FLCN
FLI1
FLNA
FLT1
FLT3
FLT4
FN1
FNBP1
FOXA1
FOXL2
FOXO1
FOXO3
FOXO4
FOXP1
FOXR1
FRS2
FSTL3
FSTL5
FUBP1
FUS
FZD3
G6PD
GABRA6
GALNT17
GAS6
GAS7
GATA1
GATA2
GATA3
GATA4
GATA6
GEN1
GID4
GLI1
GMPS
GNA11
GNA13
GNAI2
GNAQ
GNAS
GNAT2
GOLGA5
GOPC
GPC3
GPC5
GPHN
GPR78
GREM1
GRIN2A
GRM3
GRM8
GSK3B
GSTP1
GXYLT1
H3-3A
H3-3B
H3C2
H4C9
HDAC2
HERPUD1
HEY1
HGF
HIF1A
HIP1
HLA-A
HLF
HMGA1
HMGA2
HMGN2P46
HNF1A
HNRNPA2B1
HOOK3
HOXA11
HOXA13
HOXA9
HOXB13
HOXC11
HOXC13
HOXD11
HOXD13
HRAS
HSD3B1
HSP90AA1
HSP90AB1
HSPH1
ID3
IDH1
IDH2
IFITM1
IFITM3
IGF1R
IGF2
IGF2BP2
IGF2R
IGH
IGK
IGL
IGSF10
IKBKB
IKBKE
IKZF1
IKZF4
IL2
IL21R
IL2RA
IL2RB
IL2RG
IL6
IL6ST
IL7R
INHBA
INPP4B
IRAK4
IRF2
IRF4
IRS2
IRS4
ISX
ITCH
ITGAV
ITK
JAK1
JAK2
JAK3
JAZF1
JUN
KAT6A
KAT6B
KAT7
KCNJ5
KDM4B
KDM5A
KDM5C
KDM6A
KDR
KDSR
KEAP1
KEL
KIAA1549
KIF5B
KIT
KLF4
KLF6
KLHL6
KLK2
KMT2A
KMT2C
KMT2D
KNL1
KNSTRN
KRAS
KREMEN1
KTN1
LAMA2
LARP4B
LASP1
LATS1
LATS2
LCK
LCP1
LEF1
LEPROTL1
LHFPL6
LIFR
LMNA
LMO1
LMO2
LPAR2
LPP
LRIG3
LRP1B
LRRK2
LSM14A
LTK
LZTR1
LYL1
LYN
MACC1
MAF
MAFB
MAGI2
MAGI3
MAGOH
MALAT1
MALT1
MAML2
MAP2K1
MAP2K2
MAP2K4
MAP3K1
MAP3K13
MAP3K4
MAP4K3
MAP7
MAPK1
MAPK3
MAS1L
MAX
MB21D2
MCL1
MDM2
MDM4
MDS2
MECOM
MED12
MED13
MEF2B
MEN1
MET
MGMT
MIER3
MITF
MLF1
MLH1
MLLT1
MLLT10
MLLT11
MLLT3
MLLT6
MN1
MNX1
MPL
MRE11
MRTFA
MS4A1
MSH2
MSH3
MSH6
MSI2
MSN
MST1R
MTCP1
MTOR
MUC1
MUC16
MUC4
MUTYH
MYB
MYC
MYCL
MYCN
MYD88
MYH11
MYH9
MYO18A
MYO1B
MYO5A
MYOD1
N4BP2
NAB2
NACA
NBEA
NBN
NCKIPSD
NCOA1
NCOA2
NCOA4
NCOR1
NCOR2
NDRG1
NEK2
NELL2
NF1
NF2
NFATC2
NFE2L2
NFIB
NFKB2
NFKBIA
NFKBIE
NIN
NIPA2
NKX2-1
NKX2-8
NKX3-1
NONO
NOTCH1
NOTCH2
NOTCH3
NPM1
NR4A3
NRAS
NRCAM
NRG1
NSD1
NSD2
NSD3
NT5C2
NTHL1
NTRK1
NTRK2
NTRK3
NUMA1
NUP214
NUP93
NUP98
NUTM1
NUTM2B
NUTM2D
OLIG2
OMD
OR5L1
OTOP1
P2RY8
PABPC1
PAFAH1B2
PAK3
PALB2
PATZ1
PAX3
PAX5
PAX7
PAX8
PBRM1
PBX1
PCBP1
PCGF2
PCM1
PDCD1LG2
PDE4DIP
PDGFB
PDGFRA
PDGFRB
PDK1
PDZRN3
PER1
PHF6
PHLDA1
PHOX2B
PICALM
PIK3C2B
PIK3CA
PIK3CB
PIK3CD
PIK3CG
PIK3R1
PIK3R2
PIM1
PKD1
PLAG1
PLCG1
PLCG2
PLEKHS1
PML
PMS1
PMS2
PNP
POLD1
POLE
POLG
POLQ
POT1
POU2AF1
POU5F1
PPARG
PPFIBP1
PPM1D
PPM1L
PPP2R1A
PPP2R2A
PPP6C
PRCC
PRDM1
PRDM16
PRDM2
PREX2
PRF1
PRKACA
PRKAR1A
PRKCB
PRKCI
PRKDC
PRKN
PRPF40B
PRRX1
PRSS8
PSIP1
PSMB1
PSMB2
PSMB5
PSMD1
PSMD2
PTCH1
PTEN
PTGFR
PTK6
PTPN11
PTPN12
PTPN13
PTPN6
PTPRB
PTPRC
PTPRD
PTPRK
PTPRT
PWWP2A
QKI
RABEP1
RAC1
RAC2
RAD17
RAD21
RAD50
RAD51
RAD51B
RAD51C
RAD51D
RAD54L
RAF1
RALGDS
RANBP2
RAP1GDS1
RARA
RARB
RARG
RB1
RBM10
RBM15
RECQL4
RECQL5
REL
RET
RFWD3
RGPD3
RGS7
RHBDF2
RHEB
RHOA
RHOH
RICTOR
RIT1
RMI2
RNF213
RNF43
ROBO2
ROS1
RPA1
RPL10
RPL22
RPL5
RPN1
RPS6KB1
RPTOR
RSPO2
RSPO3
RUNX1
RUNX1T1
RXRA
RXRB
RXRG
S100A7
S1PR2
SALL4
SAMD9L
SBDS
SCN11A
SDC4
SDHA
SDHAF2
SDHB
SDHC
SDHD
SEC16A
SEM1
SEPTIN5
SEPTIN6
SEPTIN9
SET
SETBP1
SETD1B
SETD2
SETDB1
SF1
SF3A1
SF3B1
SFPQ
SFRP4
SGK1
SH2B3
SH3GL1
SHH
SHOC2
SHTN1
SIRPA
SIX1
SIX2
SKI
SLC22A1
SLC22A2
SLC31A1
SLC34A2
SLC45A3
SLC7A8
SLC9A9
SLCO1B1
SLIT2
SLX4
SMAD2
SMAD3
SMAD4
SMARCA4
SMARCB1
SMARCD1
SMARCE1
SMC1A
SMC3
SMO
SNCAIP
SND1
SNX29
SOCS1
SOS1
SOX10
SOX2
SOX21
SOX9
SPECC1
SPEG
SPEN
SPOP
SPRED1
SPTA1
SRC
SRGAP3
SRSF2
SRSF3
SS18
SS18L1
SSTR1
SSX1
SSX2
SSX4
STAG1
STAG2
STAT3
STAT4
STAT5B
STAT6
STIL
STK11
STRN
SUFU
SUZ12
SYK
SYNE3
TACC3
TAF1
TAF15
TAL1
TAL2
TAS2R38
TBL1XR1
TBX20
TBX3
TCEA1
TCERG1
TCF12
TCF3
TCF7L2
TCL1A
TEC
TENT5C
TERC
TERT
TET1
TET2
TFE3
TFEB
TFG
TFPT
TFRC
TGFBR2
THRAP3
THSD7B
TIAF1
TLX1
TLX3
TMEM127
TMPRSS2
TNC
TNFAIP3
TNFRSF14
TNFRSF17
TOP1
TOP2A
TP53
TP53BP1
TP63
TPM3
TPM4
TPMT
TPR
TRA
TRAF5
TRAF7
TRB
TRD
TRIM24
TRIM27
TRIM33
TRIO
TRIP11
TRRAP
TSC1
TSC2
TSHR
TYK2
U2AF1
U2AF2
UBR3
UBR5
UGT1A1
USP16
USP25
USP44
USP6
USP8
VAV1
VCL
VEGFA
VHL
VTI1A
WAS
WDCP
WEE1
WIF1
WNK2
WRN
WT1
WWP1
WWTR1
XPA
XPC
XPO1
XRCC2
YAP1
YES1
YWHAE
ZBED4
ZBTB16
ZBTB2
ZCCHC8
ZEB1
ZFHX3
ZIC3
ZMYM2
ZMYM3
ZNF2
ZNF217
ZNF226
ZNF331
ZNF384
ZNF429
ZNF473
ZNF479
ZNF521
ZNF595
ZNF703
ZNRF3
ZRSR2
